# Supplementary material for: Essential roles of plexin-B3+ oligodendrocyte precursor cells in the pathogenesis of Alzheimer’s disease
Source: Commun Biol. 2021 Jul 15;4:870. doi: 10.1038/s42003-021-02404-7 (PMC8282672; doi:10.1038/s42003-021-02404-7)
Supplement: Supplementary file 4 — Supplementary Data 1 [file 42003_2021_2404_MOESM4_ESM.xlsx]

## Sheet: Zhang et al. TF Top10
Spplementary Data 1				Correspondence table for Figure 1f
Cell Type	Ranking	Agilent no	ProbeName	UniGeneID	GeneSymbol	GeneName	Description	Sequence	Ref Seq Accession	Genomic Coordinates	raw (Sample 1)	raw (Sample 2)	raw (Sample 3)	normalized (Sample 1)	normalized (Sample 2)	normalized (Sample 3)	Flags (Sample 1)	Flags (Sample 2)	Flags (Sample 3)
Astrocyte	1	25137	A_44_P1054991	Rn.219157	Gli1	GLI family zinc finger 1	Rattus norvegicus GLI family zinc finger 1 (Gli1), mRNA [NM_001191910]	CTGAAGGGCAGGTGTGTAACCCTCTGGACTCTCTTGACCTGGACAACACTCAGCTGGACT	NM_001191910	chr7:67288697-67288638	10.0509	9.81489	6.34793	-7.00382	-6.87417	-7.74286	Not Detected	Not Detected	Not Detected
	2	11673	A_44_P868890	Rn.38778	Gli2	GLI family zinc finger 2	Rattus norvegicus GLI family zinc finger 2 (Gli2), mRNA [NM_001107169]	CCTTTCTCTATCTGTATCTATTTTGTGTAGACATCGTCATGCCTGAATATACTGTGGATG	NM_001107169	chr13:31551344-31551285	36.0318	22.1446	5.25938	-5.16187	-5.70026	-8.01425	Not Detected	Not Detected	Not Detected
	3	4113	A_64_P080632	Rn.199034	Gli3	GLI family zinc finger 3	Rattus norvegicus GLI family zinc finger 3 (Gli3), mRNA [NM_080405]	GTTCCTTGCAGTTATGCAGTAGGCAGTAGGCAAAGAGGACCACAAATAGAGATAAAAGAA	NM_080405	chr17:57594185-57594126	112.888	23.4519	28.8591	-3.51432	-5.61751	-5.55819	Not Detected	Not Detected	Detected
	4	8183	A_64_P023788	Rn.33443	Otx1	orthodenticle homeobox 1	Rattus norvegicus orthodenticle homeobox 1 (Otx1), mRNA [NM_013109]	AGAAGAAACGCAACTACCTTCGCCCTCCGTGGTCCCTATCATGTTGCTGCTGCTGCTGCT	NM_013109	chr14:102721510-102721451	1365.57	1309.59	1257.77	0.0822182	0.185757	-0.112489	Detected	Detected	Detected
	5	12362	A_64_P002809		Grhl1	grainyhead-like 1 (Drosophila)	PREDICTED: Rattus norvegicus grainyhead-like 1 (Drosophila) (Grhl1), mRNA [XM_002726727]	GAAGTATGTGAACAAAATAGCTGGTTTTCTAAGATACGGGATACGGGTCATATAACAATA	XM_002726727	chr6:42261881-42261940	135.141	90.6999	189.504	-3.25475	-3.66612	-2.84306	Detected	Detected	Detected
	6	647	A_64_P137769		Sry	sex determining region Y	Rattus norvegicus sex determining region Y (Sry), mRNA [NM_012772]	GAAAAGCATTTATTTACAGCCTGTGGACATCCCCACTGGATACCCACTACAGCAGAAACA	NM_012772		109.383	59.9338	21.8704	-3.55982	-4.26385	-5.95823	Not Detected	Not Detected	Not Detected
	7	6248	A_64_P110299	Rn.22422	Hes5	hairy and enhancer of split 5 (Drosophila)	Rattus norvegicus hairy and enhancer of split 5 (Drosophila) (Hes5), mRNA [NM_024383]	TCCAAACTGGAGAAGGCCGACATCCTGGAGATGGCCGTCAGCTACCTGAAGCACAGCAAA	NM_024383	chr5:171764166-171764225	43.2066	48.4292	62.1452	-4.89989	-4.57134	-4.45157	Not Detected	Not Detected	Detected
	8	698	A_64_P042107	Rn.89724	Pax6	paired box 6	Rattus norvegicus paired box 6 (Pax6), mRNA [NM_013001]	CCCGTCCAAGTTCCCGGAAGTGAACCTGACATGTCTCAGTACTGGCCTCGATTACAGTAA	NM_013001	chr3:91148400-91148459	95.2264	121.61	66.3868	-3.75978	-3.24303	-4.35632	Detected	Detected	Detected
	9	28303	A_44_P258241	Rn.93216	Dbx2	developing brain homeobox 2	Uncharacterized protein [Source:UniProtKB/TrEMBL;Acc:F1LRM4] [ENSRNOT00000009143]	CCAAAGAAAAGGAAGTGCTCTCCAACAGGTGTCTCCAAGAAGTGAGCCTTCAGGAAGACA	XM_001053826	chr7:134213715-134213656	55.6439	60.8412	14.1114	-4.53492	-4.24217	-6.59036	Not Detected	Not Detected	Not Detected
Neuron	1	8954	A_64_P157873	Rn.126884	Nhlh2	nescient helix loop helix 2	Rattus norvegicus nescient helix loop helix 2 (Nhlh2), mRNA [NM_001106457]	GAGATCCTGCGCTTGGCCATCTGCTACATCTCCTATCTCAACCACGTCCTGGACGTGTAG	NM_001106457	chr2:197102365-197102424	9.9437	9.62662	5.28115	-7.01928	-6.90212	-8.00829	Not Detected	Not Detected	Not Detected
	2	1496	A_64_P079326	Rn.103860	Tp73	tumor protein p73	Rattus norvegicus tumor protein p73 (Tp73), mRNA [NM_001108696]	CAGACAGAGGGACAGAATGAGTCTCAGAGGACTGAAAATTGAATTGTCAATATTTGATAA	NM_001108696	chr5:170851025-170850966	59.775	58.7506	54.08	-4.4316	-4.29261	-4.65212	Detected	Not Detected	Detected
	3	5313	A_64_P096215	Rn.54653	Lhx5	LIM homeobox 5	Rattus norvegicus LIM homeobox 5 (Lhx5), mRNA [NM_139036]	TGAATTAAGAGGGGGAGGGGATGAGACAAGGAACGGAGATCGTGGTACTACCCCTCCCTG	NM_139036	chr12:37323936-37323877	18.6841	19.5643	5.37786	-6.10932	-5.87899	-7.98211	Not Detected	Not Detected	Not Detected
	4	20355	A_64_P007749	Rn.59152	Dlx1	distal-less homeobox 1	Rattus norvegicus distal-less homeobox 1 (Dlx1), mRNA [NM_001100531]	GAAATTTGGAAAATGTGACCGATTGAAATCAACCGTGTTTTGTGTTCTCTATGTCAAAGT	NM_001100531	chr3:53841470-53841529	22.688	41.6446	27.4659	-5.82921	-4.78909	-5.62957	Not Detected	Not Detected	Detected
	5	1989	A_64_P096071	Rn.64435	Ebf3	early B-cell factor 3	Rattus norvegicus early B-cell factor 3 (Ebf3), mRNA [NM_001108506]	CTTTGCCACATAGCTGAACTGTGTTTACTGGAAAAATTCAGAGGCCTAAAGTTTAAAATA	NM_001108506	chr1:196928516-196928457	10.2714	10.0564	4.87896	-6.9725	-6.8391	-8.12257	Not Detected	Not Detected	Not Detected
	6	10410	A_43_P14887	Rn.11248	Dlx5	distal-less homeobox 5	Rattus norvegicus distal-less homeobox 5 (Dlx5), mRNA [NM_012943]	ACCCTTTTTTGCGCAACTGTGGACACTATCAATGGTGCCTTGAAATCTATGACCTCAACT	NM_012943	chr4:31778660-31778601	19.9064	10.9203	92.4928	-6.0179	-6.72021	-3.87787	Not Detected	Not Detected	Detected
	7	7830	A_64_P015776	Rn.8247	Tbr1	T-box, brain, 1	Rattus norvegicus T-box, brain, 1 (Tbr1), mRNA [NM_001191070]	TGCGAGAAGAACTGCGCCAAGGACATAGGCGGCTACTATGGCTTCTACTCGCACAGCTAG	NM_001191070	chr3:43647105-43647046	11.8353	11.4633	5.48504	-6.76804	-6.65019	-7.95364	Not Detected	Not Detected	Not Detected
	8	9111	A_64_P122168	Rn.214085	Lhx6	LIM homeobox 6	Rattus norvegicus LIM homeobox 6 (Lhx6), mRNA [NM_001107837]	ACATGCGCACACACAAAGGGGGGAACACACACAAATGGAAACAATTGTAAGCACTTTTTT	NM_001107837	chr3:15192674-15192615	26.5041	15.1662	23.7036	-5.60492	-6.24636	-5.84211	Not Detected	Not Detected	Not Detected
	9	8664	A_64_P105903	Rn.16729	Bcl11a	B-cell CLL/lymphoma 11A (zinc finger protein)	Rattus norvegicus B-cell CLL/lymphoma 11A (zinc finger protein) (Bcl11a), mRNA [NM_001191683]	TACCTTCGGAGACTCCAGACAATCGCCTTTTGCCTCCTCGTCAGAGCACTCCTCGGAGAA	NM_001191683	chr14:105087752-105087811	187.081	187.716	252.72	-2.78555	-2.61674	-2.42774	Detected	Detected	Detected
OPC (Oligodendrocyte precursor cell)	1	14523	A_44_P447394	Rn.10883	Sox10	SRY (sex determining region Y)-box 10	Rattus norvegicus SRY (sex determining region Y)-box 10 (Sox10), mRNA [NM_019193]	TGCCTCGCACCCTTTGCTCCAGCGATATCTTAATAAAGTACGTAGCTCTGTCTCCCCATC	NM_019193	chr7:117138899-117138840	75944.7	68651.7	70428.2	5.8796	5.89786	5.69472	Detected	Detected	Detected
	2	8202	A_42_P672103	Rn.45339	Olig1	oligodendrocyte transcription factor 1	Rattus norvegicus oligodendrocyte transcription factor 1 (Olig1), mRNA [NM_021770]	ATGCCGCGTCTGCGTCTTGGCTTGTGATTAGCGTTAGCAAATTACCCAAGATTATTGCAT	NM_021770	chr11:31246213-31246272	142458	138165	147108	6.78711	6.90689	6.75737	Detected	Detected	Detected
	3	28576	A_44_P577899	Rn.102945	Myt1	myelin transcription factor 1	Rattus norvegicus myelin transcription factor 1 (Myt1), mRNA [NM_001108615]	TGACTGCAATTCCAAATTAGTATTTAAAAGTAGAGAAATTGCACTTCCTGAAAGACACTG	NM_001108615	chr3:170984825-170984884	737.248	666.782	914.501	-0.80706	-0.788075	-0.572302	Detected	Detected	Detected
	4	1842	A_64_P020168	Rn.82720	Pou3f1	POU class 3 homeobox 1	Rattus norvegicus POU class 3 homeobox 1 (Pou3f1), mRNA [NM_138838]	TGGAGCTTCCCCCCTTCACCATTTCTTCATCTGTTTCTTAAGGTTTGAGCGTAATTTTTT	NM_138838	chr5:143984318-143984377	12681.2	11912	13941.2	3.29734	3.37099	3.35793	Detected	Detected	Detected
	5	27240	A_64_P052076	Rn.141194	Sox8	SRY (sex determining region Y)-box 8	Rattus norvegicus SRY (sex determining region Y)-box 8 (Sox8), mRNA [NM_001106989]	AGGTCTTTCCCAGCAAGGTTTGGCTGAGACGAACACTTTCCGTGTTTATTTTTATTTTTT	NM_001106989	chr10:14819939-14819880	4589.64	3823.38	3637.97	1.8311	1.73149	1.41978	Detected	Detected	Detected
	6	11353	A_64_P144123	Rn.22121	Olig2	oligodendrocyte lineage transcription factor 2	Rattus norvegicus oligodendrocyte lineage transcription factor 2 (Olig2), mRNA [NM_001100557]	CTGCCCCGCAGAGTGTATCTATCACTTGTTTTATTTTTGTAAAGAAAAAAGAAGTGCTAA	NM_001100557	chr11:31208654-31208713	57134.2	48683.3	53593.9	5.469	5.40199	5.30064	Detected	Detected	Detected
	7	20788	A_44_P552852		LOC679158 (Sox3)	similar to SRY (sex determining region Y)-box 3	PREDICTED: Rattus norvegicus transcription factor SOX-3-like (LOC679158), mRNA [XM_003754859]	GGGCGGCCGGCTGCACGGCGTGCACCAGCACTACCAGGGCGCCGGGACTGCGGTCAATGG	XM_003754859	chrX:146510493-146510434	142.001	162.099	221.219	-3.18331	-2.82842	-2.61981	Detected	Detected	Detected
	8	20764	A_43_P22561	Rn.76073	Sox6	SRY (sex determining region Y)-box 6	Rattus norvegicus SRY (sex determining region Y)-box 6 (Sox6), mRNA [NM_001024751]	AACAGGTGTTGTGTATCCTGGTGCTATTACTATGGCAACGACCACACCATCACCTTAGAT	NM_001024751	chr1:173557438-173557379	766.106	636.842	783.919	-0.751666	-0.854354	-0.794582	Detected	Detected	Detected
NFO (Newly formed oligodendrocyte)	1	28576	A_44_P577899	Rn.102945	Myt1	myelin transcription factor 1	Rattus norvegicus myelin transcription factor 1 (Myt1), mRNA [NM_001108615]	TGACTGCAATTCCAAATTAGTATTTAAAAGTAGAGAAATTGCACTTCCTGAAAGACACTG	NM_001108615	chr3:170984825-170984884	737.248	666.782	914.501	-0.80706	-0.788075	-0.572302	Detected	Detected	Detected
	2	16268	A_44_P402980	Rn.222182	Nkx6-2	NK6 homeobox 2	Rattus norvegicus NK6 homeobox 2 (Nkx6-2), mRNA [NM_001107558]	ACTCCGATGACGAGAAGATCACGCGGCTTCTCAAAAAGCACAAACCCTCGAACTTGGCGC	NM_001107558	chr1:199397656-199397597	97.051	27.3109	152.355	-3.7324	-5.39774	-3.15785	Not Detected	Not Detected	Detected
	3	14523	A_44_P447394	Rn.10883	Sox10	SRY (sex determining region Y)-box 10	Rattus norvegicus SRY (sex determining region Y)-box 10 (Sox10), mRNA [NM_019193]	TGCCTCGCACCCTTTGCTCCAGCGATATCTTAATAAAGTACGTAGCTCTGTCTCCCCATC	NM_019193	chr7:117138899-117138840	75944.7	68651.7	70428.2	5.8796	5.89786	5.69472	Detected	Detected	Detected
	4	8202	A_42_P672103	Rn.45339	Olig1	oligodendrocyte transcription factor 1	Rattus norvegicus oligodendrocyte transcription factor 1 (Olig1), mRNA [NM_021770]	ATGCCGCGTCTGCGTCTTGGCTTGTGATTAGCGTTAGCAAATTACCCAAGATTATTGCAT	NM_021770	chr11:31246213-31246272	142458	138165	147108	6.78711	6.90689	6.75737	Detected	Detected	Detected
	5	27240	A_64_P052076	Rn.141194	Sox8	SRY (sex determining region Y)-box 8	Rattus norvegicus SRY (sex determining region Y)-box 8 (Sox8), mRNA [NM_001106989]	AGGTCTTTCCCAGCAAGGTTTGGCTGAGACGAACACTTTCCGTGTTTATTTTTATTTTTT	NM_001106989	chr10:14819939-14819880	4589.64	3823.38	3637.97	1.8311	1.73149	1.41978	Detected	Detected	Detected
	6	11353	A_64_P144123	Rn.22121	Olig2	oligodendrocyte lineage transcription factor 2	Rattus norvegicus oligodendrocyte lineage transcription factor 2 (Olig2), mRNA [NM_001100557]	CTGCCCCGCAGAGTGTATCTATCACTTGTTTTATTTTTGTAAAGAAAAAAGAAGTGCTAA	NM_001100557	chr11:31208654-31208713	57134.2	48683.3	53593.9	5.469	5.40199	5.30064	Detected	Detected	Detected
	7	20788	A_44_P552852		LOC679158 (Sox3)	similar to SRY (sex determining region Y)-box 3	PREDICTED: Rattus norvegicus transcription factor SOX-3-like (LOC679158), mRNA [XM_003754859]	GGGCGGCCGGCTGCACGGCGTGCACCAGCACTACCAGGGCGCCGGGACTGCGGTCAATGG	XM_003754859	chrX:146510493-146510434	142.001	162.099	221.219	-3.18331	-2.82842	-2.61981	Detected	Detected	Detected
MO (Myelinating oligodendrocyte)	1	16268	A_44_P402980	Rn.222182	Nkx6-2	NK6 homeobox 2	Rattus norvegicus NK6 homeobox 2 (Nkx6-2), mRNA [NM_001107558]	ACTCCGATGACGAGAAGATCACGCGGCTTCTCAAAAAGCACAAACCCTCGAACTTGGCGC	NM_001107558	chr1:199397656-199397597	97.051	27.3109	152.355	-3.7324	-5.39774	-3.15785	Not Detected	Not Detected	Detected
	2	1396	A_64_P126370	Rn.96	Myrf	myelin regulatory factor	Rattus norvegicus myelin regulatory factor (Myrf), mRNA [NM_001170487]	TAAGTGTGGTTGGTTTCAGGAGTTTTCCCTGGGACAGCTTAGTTCCTAAGAATTCCTGAG	NM_001170487	chr1:212698761-212698702	330.249	219.943	527.33	-1.96566	-2.38816	-1.36658	Detected	Detected	Detected
	3	14523	A_44_P447394	Rn.10883	Sox10	SRY (sex determining region Y)-box 10	Rattus norvegicus SRY (sex determining region Y)-box 10 (Sox10), mRNA [NM_019193]	TGCCTCGCACCCTTTGCTCCAGCGATATCTTAATAAAGTACGTAGCTCTGTCTCCCCATC	NM_019193	chr7:117138899-117138840	75944.7	68651.7	70428.2	5.8796	5.89786	5.69472	Detected	Detected	Detected
	4	3329	A_64_P019190	Rn.92200	Sp7	Sp7 transcription factor	Rattus norvegicus Sp7 transcription factor (Sp7), transcript variant 1, mRNA [NM_001037632]	TTCACCTGTCTGCTCTGCTCCAAGCGCTTTACCCGAAGCGACCACTTGAGCAAACATCAG	NM_001037632	chr7:141110007-141109948	44.3488	64.7606	55.0436	-4.86224	-4.1521	-4.62664	Not Detected	Not Detected	Detected
	5	8202	A_42_P672103	Rn.45339	Olig1	oligodendrocyte transcription factor 1	Rattus norvegicus oligodendrocyte transcription factor 1 (Olig1), mRNA [NM_021770]	ATGCCGCGTCTGCGTCTTGGCTTGTGATTAGCGTTAGCAAATTACCCAAGATTATTGCAT	NM_021770	chr11:31246213-31246272	142458	138165	147108	6.78711	6.90689	6.75737	Detected	Detected	Detected
	6	1842	A_64_P020168	Rn.82720	Pou3f1	POU class 3 homeobox 1	Rattus norvegicus POU class 3 homeobox 1 (Pou3f1), mRNA [NM_138838]	TGGAGCTTCCCCCCTTCACCATTTCTTCATCTGTTTCTTAAGGTTTGAGCGTAATTTTTT	NM_138838	chr5:143984318-143984377	12681.2	11912	13941.2	3.29734	3.37099	3.35793	Detected	Detected	Detected
	7	27240	A_64_P052076	Rn.141194	Sox8	SRY (sex determining region Y)-box 8	Rattus norvegicus SRY (sex determining region Y)-box 8 (Sox8), mRNA [NM_001106989]	AGGTCTTTCCCAGCAAGGTTTGGCTGAGACGAACACTTTCCGTGTTTATTTTTATTTTTT	NM_001106989	chr10:14819939-14819880	4589.64	3823.38	3637.97	1.8311	1.73149	1.41978	Detected	Detected	Detected
	8	25809	A_44_P210178	Rn.14584	Carhsp1	calcium regulated heat stable protein 1	Rattus norvegicus calcium regulated heat stable protein 1 (Carhsp1), mRNA [NM_152790]	CAAAACAGGAAAGAGAATAGACACCCAGATCTAGATGTTTGAGCCCATAAGCCAACTCTT	NM_152790	chr10:7000095-7000154	13514.8	11730.8	15461.6	3.38919	3.34887	3.50726	Detected	Detected	Detected
Microglia	1	21017	A_44_P433783	Rn.230674	Spi1	spleen focus forming virus (SFFV) proviral integration oncogene spi1	Rattus norvegicus spleen focus forming virus (SFFV) proviral integration oncogene spi1 (Spi1)	GACGGGCGAGGTGAAGAAAGTCAAGAAGAAGCTCACTTACCAGTTCAGCGGCGAGGTGCT	NM_001005892	chr3:75475250-75475309	20.2216	20.341	12.6594	-5.99524	-5.82282	-6.74701	Not Detected	Not Detected	Not Detected
	2	1925	A_64_P037425	Rn.228738	Irf8	interferon regulatory factor 8	Rattus norvegicus interferon regulatory factor 8 (Irf8), mRNA [NM_001008722]	GATATCTGTACCTCACACCAGAGACCCTTTTTCAGAGAAAATCAACAGATCACCGTCTAA	NM_001008722	chr19:51116671-51116730	11.4366	10.8373	7.39002	-6.81748	-6.73121	-7.52357	Not Detected	Not Detected	Not Detected
	3	16717	A_42_P562617	Rn.203787	Irf5	interferon regulatory factor 5	Rattus norvegicus interferon regulatory factor 5 (Irf5), mRNA [NM_001106586]	TTCTCTAATATGCCTGTCTCTGAAGAAATAAAGTCAGCAGCCCCAGTGGGAGGCAGGAAA	NM_001106586	chr4:56418353-56418412	69.1164	55.9488	60.1976	-4.22211	-4.36311	-4.49751	Detected	Detected	Detected
	4	17435	A_44_P342426	Rn.82114	Irf4	interferon regulatory factor 4	Rattus norvegicus interferon regulatory factor 4 (Irf4), mRNA [NM_001106108]	TGGACATTTTCTGAGGGGCTATGAATTACCTGAACACATTAGCACTCCAGATTACCACCG	NM_001106108	chr17:40173885-40173826	12.0377	11.4718	5.58494	-6.74358	-6.64912	-7.9276	Not Detected	Not Detected	Not Detected
	5	12884	A_44_P1001551	Rn.16670	Batf	basic leucine zipper transcription factor, ATF-like	Rattus norvegicus basic leucine zipper transcription factor, ATF-like (Batf), mRNA [NM_001106748]	AGTCAATGTACTGAACTCTCCCGGGGAAATCTAGCCCATGTACTGGACCCAGAAACTGAC	NM_001106748	chr6:109817446-109817505	9.55912	9.30002	4.58836	-7.07619	-6.95191	-8.21116	Not Detected	Not Detected	Not Detected
	6	4594	A_44_P228942	Rn.11201	Runx1	runt-related transcription factor 1	Rattus norvegicus runt-related transcription factor 1 (Runx1), mRNA [NM_017325]	CAACAGGAGGGAAACTGTGAATGCTTCTGATTTAGTAATGCTGTGAATAAAAGAAAGATT	NM_017325	chr11:32623650-32623591	312.991	245.423	160.765	-2.04309	-2.23002	-3.08033	Detected	Detected	Detected
	7	24237	A_64_P047552	Rn.218270	Ikzf1	IKAROS family zinc finger 1	Rattus norvegicus IKAROS family zinc finger 1 (Ikzf1), mRNA [NM_001107237]	TTATCACAGCCAGGACAGGTACGAGTTCTCTTCCCACATCACACGGGGGGAGCATCGCTA	NM_001107237	chr14:92656740-92656799	30.7028	8.70369	12.8372	-5.39277	-7.04752	-6.72688	Not Detected	Not Detected	Not Detected
	8	9826	A_64_P025108	Rn.204833	Cebpa	CCAAT/enhancer binding protein (C/EBP), alpha	Rattus norvegicus CCAAT/enhancer binding protein (C/EBP), alpha (Cebpa), mRNA [NM_012524]	TCTAGGCTGCCCGGACCGTGCAAGCCAGGACTAGGAGATTCTGGTGTCGCCTGAAAGCCT	NM_012524	chr1:87627393-87627452	51.253	48.3952	74.846	-4.6535	-4.57235	-4.18329	Not Detected	Not Detected	Detected
	9	20801	A_42_P755887	Rn.144656	Mlxipl	MLX interacting protein-like	Rattus norvegicus MLX interacting protein-like (Mlxipl), mRNA [NM_133552]	GCCCTTTCCTGGCAGGTCTGGAAGGTTCCAGGTGTTCCACTCATCATCTCCTTGGGGATA	NM_133552		25.724	17.4925	26.2437	-5.64802	-6.04048	-5.69525	Not Detected	Not Detected	Detected
	10	26456	A_64_P066841	Rn.211982	Batf3	basic leucine zipper transcription factor, ATF-like 3	Rattus norvegicus basic leucine zipper transcription factor, ATF-like 3 (Batf3), mRNA [NM_021865]	CCGGGTTGCAGCTCAGAGGAGCCGAAAGAAGCAGACACAGAAGTCTGACAAGCTTCACGA	NM_021865	chr13:107131137-107131196	10.1391	10.0086	23.0902	-6.99121	-6.84598	-5.87993	Not Detected	Not Detected	Not Detected
Endothelial cell	1	883	A_64_P322881	Rn.47987	Erg	v-ets erythroblastosis virus E26 oncogene homolog (avian)	Rattus norvegicus v-ets erythroblastosis virus E26 oncogene homolog (avian) (Erg), mRNA [NM_133397]	AAAGCGTGACCGAGAAGAACAACTGTCCAAGGAAGTGGCCTTAAGTAGTGTACAAACTGT	NM_133397	chr11:35655675-35655616	55.8585	11.1969	5.38248	-4.52936	-6.68411	-7.98087	Not Detected	Not Detected	Not Detected
	2	14207	A_44_P483712	Rn.7884	Sox17	SRY (sex determining region Y)-box 17	Rattus norvegicus SRY (sex determining region Y)-box 17 (Sox17), mRNA [NM_001107902]	ATTAGAAGTGTATAGTTAATTGTAAACTTTCTATTTTCTTACAAAATTTAAGAAACCCTA	NM_001107902	chr5:15246508-15246567	11.8238	8.7338	5.18908	-6.76945	-7.04254	-8.03367	Not Detected	Not Detected	Not Detected
	3	11086	A_44_P493005	Rn.10101	Foxq1	forkhead box Q1	Rattus norvegicus forkhead box Q1 (Foxq1), mRNA [NM_022858]	GGAGTTGGGAGCACCTTTTGTCATGGAGGGCACCTTTTGTCATGGAGGTTGGAATGCGGG	NM_022858	chr17:39333226-39333167	11.801	11.4177	5.50251	-6.77223	-6.65594	-7.94905	Not Detected	Not Detected	Not Detected
	4	7412	A_44_P730248	Rn.20198	Mecom	MDS1 and EVI1 complex locus	Rattus norvegicus MDS1 and EVI1 complex locus (Mecom), mRNA [NM_001106423]	GTGTGTACCATGTATTTATTTGTTGGCAAACTATGGTTTGTTGATCAAAAAAGAGCACTG	NM_001106423	chr2:114815064-114815005	10.9314	10.6341	5.08561	-6.88266	-6.75852	-8.06272	Not Detected	Not Detected	Not Detected
	5	29257	A_42_P623913	Rn.22446	Sox18	SRY (sex determining region Y)-box 18	Rattus norvegicus SRY (sex determining region Y)-box 18 (Sox18), mRNA [NM_001024781]	TTTAGAGCTGGTGGCCTAAGGGTGCCACTTCTGTCGCCTCCTCATTTACACACCTCCTTC	NM_001024781	chr3:170820736-170820677	88.956	87.115	91.1388	-3.85805	-3.7243	-3.89915	Detected	Detected	Detected
	6	22467	A_64_P126757	Rn.137148	Bcl6b	B-cell CLL/lymphoma 6, member B	Rattus norvegicus B-cell CLL/lymphoma 6, member B (Bcl6b), mRNA [NM_001108279]	GGGACTTGCTCTCTTTATAGGAACTTCCCCCTCCATTTCAAATGGTTTGTCTGTAAATAT	NM_001108279	chr10:57064880-57064821	38.4452	53.2562	44.7892	-5.06833	-4.43427	-4.92407	Not Detected	Not Detected	Detected
	7	4655	A_44_P592221	Rn.17732	Sox7	SRY (sex determining region Y)-box 7	Rattus norvegicus SRY (sex determining region Y)-box 7 (Sox7), mRNA [NM_001106045]	AGTCCCGGATGTATATTAATAATCTCGTGAAACAGTATCACAGACATTAAGCTACTCTGT	NM_001106045	chr15:43214572-43214631	12.328	11.6874	7.18272	-6.7092	-6.62227	-7.56461	Not Detected	Not Detected	Not Detected
	8	23213	A_64_P144806	Rn.149759	Meox1	mesenchyme homeobox 1	Rattus norvegicus mesenchyme homeobox 1 (Meox1), mRNA [NM_001108837]	CTACCTGACCAGGCTCCGTAGATACGAGATTGCAGTCAACCTGGACCTTTCAGAGCGGCA	NM_001108837	chr10:90924359-90924300	10.8519	10.4205	5.15269	-6.89319	-6.78779	-8.04382	Not Detected	Not Detected	Not Detected
	9	5091	A_64_P022879	Rn.224925	Zic3	Zic family member 3	Rattus norvegicus Zic family member 3 (Zic3), mRNA [NM_001109019]	AAGAAGCACATGCATGTGCACACCTCGGACAAGCCCTATATCTGTAAAGTGTGCGACAAG	NM_001109019	chrX:143130847-143130906	9.71007	9.44717	4.52062	-7.05359	-6.92926	-8.23262	Not Detected	Not Detected	Not Detected
Pericyte	1	14732	A_64_P026858	Rn.224878	Tbx15	T-box 15	Rattus norvegicus T-box 15 (Tbx15), mRNA [NM_001106451]	TCATTCAGCGTGCTGTCTTTGATGTTATAGTGGTGCCTGTGGAAAGACAGGGTGAGAAAA	NM_001106451	chr2:194068851-194068910	8.86543	8.74234	4.25293	-7.18488	-7.04113	-8.32069	Not Detected	Not Detected	Not Detected
	2	15264	A_44_P671089	Rn.216723	Foxc2	forkhead box C2	Rattus norvegicus forkhead box C2 (Foxc2), mRNA [NM_001101680]	CTTTGTACAGTAGACGCCATTTGGAGTATTCCTAAAACACCCAAAGAGACTTTAAAATTT	NM_001101680		10.2003	10.0341	33.6435	-6.98253	-6.84231	-5.33689	Not Detected	Not Detected	Detected
	3	19474	A_44_P200042	Rn.161904	Twist1	twist basic helix-loop-helix transcription factor 1	Rattus norvegicus twist basic helix-loop-helix transcription factor 1 (Twist1), mRNA [NM_053530]	TTTATTTTTATTTTTCATGCATGCATTCTCAAGAGGTCTTGCCAATCAGTCACTGATAGG	NM_053530	chr6:52607474-52607533	10.7492	50.856	5.17642	-6.90691	-4.5008	-8.03719	Not Detected	Not Detected	Not Detected
	4	21896	A_44_P378639	Rn.161921	Tbx18	T-box18	Rattus norvegicus T-box18 (Tbx18), mRNA [NM_001108173]	TAATTATAATTATCTATCTGTATTTTATTAAGAATTGCTTAAGAAATTATATTAAAGTAC	NM_001108173	chr8:92984408-92984349	29.1567	8.86632	4.39688	-5.46731	-7.02081	-8.27266	Not Detected	Not Detected	Not Detected
	5	1098	A_64_P123118	Rn.11306	Fosl1	fos-like antigen 1	Rattus norvegicus fos-like antigen 1 (Fosl1), mRNA [NM_012953]	CAGCAAGGGCAGCTGCTATTTATTTTCCTAAAGAGACTATTTTTATACAAACCTTCCAAA	NM_012953	chr1:208099035-208099094	18.7372	15.0979	16.2596	-6.10523	-6.25287	-6.38593	Not Detected	Not Detected	Not Detected
	6	10423	A_64_P114308	Rn.22252	Heyl	hairy/enhancer-of-split related with YRPW motif-like	Rattus norvegicus hairy/enhancer-of-split related with YRPW motif-like (Heyl), mRNA [NM_001107977]	GCGGGAGCAGTGTTCTACCACTCCTGGGTATCAGAAATCACTGAAATTGGGGCTTTCTGA	NM_001107977	chr5:142557751-142557810	10.5308	10.2717	4.89259	-6.93653	-6.80855	-8.11855	Not Detected	Not Detected	Not Detected
	7	8638	A_64_P060695	Rn.11570	Hic1	hypermethylated in cancer 1	Rattus norvegicus hypermethylated in cancer 1 (Hic1), mRNA [NM_001107021]	TGTATATTCTCTACTCTGTACACAGGCTCTTCCAGAGCCGCTTCCATTTTCTATACTCAA	NM_001107021	chr10:62470827-62470768	23.0662	10.8744	17.6299	-5.80536	-6.72628	-6.26919	Not Detected	Not Detected	Not Detected
	8	1109	A_42_P689620	Rn.11816	Foxc1	forkhead box C1	Rattus norvegicus forkhead box C1 (Foxc1), mRNA [NM_134338]	TGTCAATCAGACTTGGGGAGATGGCGGTTTGATTACAGATATTCAGGCCTTCGGTTTGTT	NM_134338	chr17:39026383-39026324	10.3714	9.86292	6.20336	-6.95853	-6.86713	-7.77609	Not Detected	Not Detected	Not Detected
	9	992	A_42_P655047	Rn.93004	Prrx2	paired related homeobox 2	Rattus norvegicus paired related homeobox 2 (Prrx2), mRNA [NM_001105739]	CCAGAAGGCGGAGCTGGAGTCCGCCAAGGAACTCACTTACTTATGTATTAAAACCAAAAA	NM_001105739	chr3:9936736-9936795	10.8342	10.5927	8.40451	-6.89555	-6.76415	-7.33798	Not Detected	Not Detected	Not Detected
