# Supplementary material for: Essential roles of plexin-B3+ oligodendrocyte precursor cells in the pathogenesis of Alzheimer’s disease
Source: Commun Biol. 2021 Jul 15;4:870. doi: 10.1038/s42003-021-02404-7 (PMC8282672; doi:10.1038/s42003-021-02404-7)
Supplement: Supplementary file 5 — Supplementary Data 2 [file 42003_2021_2404_MOESM5_ESM.xlsx]

## Sheet: Zhang et al.Top40
Spplementary Data 2				Correspondence table for Spplementary Figure 2A
Cell Type	Ranking	Agilent no	ProbeName	UniGeneID	GeneSymbol	GeneName	Description	Sequence	Ref Seq Accession	Genomic Coordinates	raw (Sample 1)	raw (Sample 2)	raw (Sample 3)	normalized (Sample 1)	normalized (Sample 2)	normalized (Sample 3)	Flags (Sample 1)	Flags (Sample 2)	Flags (Sample 3)
Astrocyte	1	6047	A_64_P123695	Rn.21448	Slc25a16	solute carrier family 25 (mitochondrial carrier, Graves disease autoantigen), member 16	Rattus norvegicus solute carrier family 25 (mitochondrial carrier, Graves disease autoantigen), member 16 (Slc25a16), nuclear gene encoding mitochondrial protein	CTCTCAAGCTGTGGCTTTCACAACATATGAACTTATGAAGCAATTTTTTCACCTTAACTA	NM_001100860	chr20:25285167-25285226	876.929	772.855	1020.24	-0.556751	-0.575092	-0.41445	Detected	Detected	Detected
	2	7368	A_64_P036063	Rn.90091	Aqp4	aquaporin 4	Rattus norvegicus aquaporin 4 (Aqp4), transcript variant 2, mRNA [NM_001142366]	ATTCACTATAATCCTTCTTCCCCCTCAGCATCCAAGAAACCATAGAACTAAAAGTCAAAA	NM_001142366	chr18:6629721-6629662	32.432	40.4986	48.1737	-5.31372	-4.82934	-4.81897	Not Detected	Not Detected	Detected
	3	20942	A_42_P464378	Rn.89576	Itih3	inter-alpha trypsin inhibitor, heavy chain 3	Rattus norvegicus inter-alpha trypsin inhibitor, heavy chain 3 (Itih3), mRNA [NM_017351]	CAGACGCCACAATGGTGGTGAAGAGTCATCGGTTGACAGTCACAAGGGGCTCCCAAAAAG	NM_017351	chr16:6341918-6341256	13.489	12.2479	5.16004	-6.57936	-6.55468	-8.04176	Not Detected	Not Detected	Not Detected
	4	5662	A_64_P078822	Rn.215592	Bmpr1b	bone morphogenetic protein receptor, type IB	Rattus norvegicus bone morphogenetic protein receptor, type IB (Bmpr1b), mRNA [NM_001024259]	GTTCAAGATATGATGCATGTTGCTTTCTAAGAAAGCCCTGTATTTTGGGATTACCATTTT	NM_001024259	chr2:239727680-239727621	11.334	10.9304	16.7111	-6.83049	-6.71887	-6.34641	Not Detected	Not Detected	Not Detected
	5	20211	A_44_P503471	Rn.54492	Itga7	integrin, alpha 7	Rattus norvegicus integrin, alpha 7 (Itga7), mRNA [NM_030842]	AGCCAACATCACAGTGAAATCCTCCATTAAGAACTTGCTGCTCAGAGATGCATCCACAGT	NM_030842	chr7:2264646-2264705	10.9638	21.883	6.19087	-6.8784	-5.71741	-7.779	Not Detected	Not Detected	Not Detected
	6	25477	A_64_P139485	Rn.37434	Plcd4	phospholipase C, delta 4	Rattus norvegicus phospholipase C, delta 4 (Plcd4), mRNA [NM_080688]	GAGTCCCCACTGGACTGCTGCTCCTTAGCTGGTCTAAATAGAGCTTCTCTGTCCAACTTG	NM_080688	chr9:73905068-73905127	1021.06	754.19	331.726	-0.33721	-0.610361	-2.0353	Detected	Detected	Detected
	7	3802	A_64_P129943	Rn.41715	Grm3	glutamate receptor, metabotropic 3	Rattus norvegicus glutamate receptor, metabotropic 3 (Grm3), mRNA [NM_001105712]	AACGAGGAAGTGTCCTGAAAACTTCAATGAAGCCAAGTTTATAGGCTTCACCATGTACAC	NM_001105712	chr4:20961707-20961766	10.9013	26.7832	5.11304	-6.88664	-5.42589	-8.05496	Not Detected	Not Detected	Not Detected
	8	19133	A_64_P340820	Rn.10654	Slc14a1	solute carrier family 14 (urea transporter), member 1	Rattus norvegicus solute carrier family 14 (urea transporter), member 1 (Slc14a1), mRNA [NM_019346]	TCAGCAAAGTTACCTACTCCGAGGAGAACCGCATCTTCTACCTACAAAACAAGAAAAGCG	NM_019346	chr18:75024393-75024334	12.7161	18.5595	4.72465	-6.66449	-5.95506	-8.16893	Not Detected	Not Detected	Not Detected
	9	8980	A_43_P12593	Rn.10399	Phkg1	phosphorylase kinase, gamma 1	Rattus norvegicus phosphorylase kinase, gamma 1 (Phkg1), mRNA [NM_031573]	AGCAAATGCTAATGTTGAGGATGATCATGGATGGCAAATACCAGTTCGGCTCACCAGAGT	NM_031573	chr12:28031431-28031372	10.7805	10.4526	5.06639	-6.90272	-6.78335	-8.06818	Not Detected	Not Detected	Not Detected
	10	21481	A_64_P006948	Rn.148320	Pla2g3	phospholipase A2, group III	Rattus norvegicus phospholipase A2, group III (Pla2g3), mRNA [NM_001106015]	TCATGACCTCAGTTTCACCAGCCTGGACCTCCTTCCTGCTGTTGCTATGTCCTGAGAGAC	NM_001106015	chr14:84124596-84124655	138.551	145.048	141.856	-3.21879	-2.98876	-3.26086	Detected	Detected	Detected
	11	12012	A_64_P048765	Rn.87853	Cbs	cystathionine beta synthase	Rattus norvegicus cystathionine beta synthase (Cbs), mRNA [NM_012522]	TACTTTCTGTCTCAACTCTTCCTATAAATGAATCACATACCTGTGGTCATGTCTACCTAA	NM_012522	chr20:10047707-10047648	10.1273	9.95868	5.55894	-6.99289	-6.85319	-7.93433	Not Detected	Not Detected	Not Detected
	12	29428	A_44_P229481	Rn.204669	Paqr6	progestin and adipoQ receptor family member VI	Rattus norvegicus progestin and adipoQ receptor family member VI (Paqr6), mRNA [NM_001191077]	TCAGCTCCTTCCAGATGACTAACGAGACGGTCAACATCTGGACTCACTTCCTGCCCACTT	NM_001191077	chr2:180479490-180479549	13.2783	13.4919	6.66344	-6.60207	-6.41512	-7.67288	Not Detected	Not Detected	Not Detected
	13	4690	A_43_P12247	Rn.2328	Aldh1l1	aldehyde dehydrogenase 1 family, member L1	Rattus norvegicus aldehyde dehydrogenase 1 family, member L1 (Aldh1l1), mRNA [NM_022547]	ACTGTGACTTTTGAGTACTGAAGCCAAGTCTGTGATATTTCTCCTGTACCCTGTTGCCTC	NM_022547		13.9105	9.76785	6.93759	-6.53496	-6.8811	-7.61471	Not Detected	Not Detected	Not Detected
	14	8126	A_44_P512874	Rn.3881	Cth	cystathionase (cystathionine gamma-lyase)	Rattus norvegicus cystathionase (cystathionine gamma-lyase) (Cth), mRNA [NM_017074]	CAGTGATGTTGTCATGGGCTTAGTGTCTGTTACTTCCGATGACCTCAACGAACGGCTTCG	NM_017074	chr2:256069378-256069319	10.3189	10.1311	15.4143	-6.96585	-6.82843	-6.46295	Not Detected	Not Detected	Not Detected
	15	13269	A_42_P551104	Rn.2193	Ccdc80	coiled-coil domain containing 80	Rattus norvegicus coiled-coil domain containing 80 (Ccdc80), mRNA [NM_022543]	AGAAATGTGTAACCTTATTCCCATCCAGTTTCCCCTTCATCTGCTAAAGCTGTGTGCAGA	NM_022543	chr11:57223407-57223348	12.2065	17.3694	9.84835	-6.72349	-6.05067	-7.10926	Not Detected	Not Detected	Not Detected
	16	4077	A_44_P283508	Rn.867	Fmo1	flavin containing monooxygenase 1	Rattus norvegicus flavin containing monooxygenase 1 (Fmo1), mRNA [NM_012792]	ACTCGAACCGTACAAGAAACCCCATCTACCTTTGAAACTTTGCTTAAACTCTTTAGTTTT	NM_012792	chr13:78504267-78504208	9.7915	9.47166	4.67215	-7.04154	-6.92553	-8.18506	Not Detected	Not Detected	Not Detected
	17	28677	A_44_P109876	Rn.220341	Slc30a10	solute carrier family 30, member 10	Rattus norvegicus solute carrier family 30, member 10 (Slc30a10), mRNA [NM_001105985]	CAATCTAGAGTCTTACCGAAGCATAGAAGCTCCAGAAGTGGTCATAGATGTGGCTTTGGA	NM_001105985	chr13:101491418-101491477	11.3294	10.933	5.45025	-6.83107	-6.71853	-7.96282	Not Detected	Not Detected	Not Detected
	18	20849	A_44_P391345	Rn.10545	Slc6a11	solute carrier family 6 (neurotransmitter transporter, GABA), member 11	Rattus norvegicus solute carrier family 6 (neurotransmitter transporter, GABA), member 11 (Slc6a11), mRNA [NM_024372]	TGGAAGACAGAGGGCACCCTGCCCGAGAAATTACAGAAGTTGACAGTCCCCAGCGCTGAT	NM_024372	chr4:150195271-150196078	16.8452	35.0227	36.7274	-6.2588	-5.03893	-5.21036	Not Detected	Not Detected	Detected
	19	17602	A_43_P15335	Rn.23671	Fgfr3	fibroblast growth factor receptor 3	Rattus norvegicus fibroblast growth factor receptor 3 (Fgfr3), mRNA [NM_053429]	AGAAGCAGGGGCCTTGTCTGGCATTGCAGTGTTGTTTGTATCTGGACCTGTATATTTGTA	NM_053429	chr14:82683271-82683212	1300.9	1087.38	1544.62	0.012228	-0.0825109	0.183897	Detected	Detected	Detected
	20	21256	A_64_P016549	Rn.11114	Slc4a4	solute carrier family 4, sodium bicarbonate cotransporter, member 4	Rattus norvegicus solute carrier family 4, sodium bicarbonate cotransporter, member 4 (Slc4a4), mRNA [NM_053424]	TTTGTTTGGTCACTGACTGAATAATACAGTCACTCTCTCTGCTTCTCTCTTGCATAGGTA	NM_053424	chr14:20381604-20381545	129.418	105.994	116.997	-3.31717	-3.4413	-3.53882	Detected	Detected	Detected
	21	12321	A_43_P17868	Rn.26777	Gdpd2	glycerophosphodiester phosphodiesterase domain containing 2	Rattus norvegicus glycerophosphodiester phosphodiesterase domain containing 2 (Gdpd2), mRNA [NM_001106944]	CGCCAGATATATGGATATCGGGGTAGCAACGGGACTGAGAGGCCCCAGTTTCTCAACCTC	NM_001106944	chrX:88751182-88751241	27.5201	25.7132	17.8462	-5.55065	-5.48471	-6.2516	Not Detected	Not Detected	Not Detected
	22	17028	A_64_P071983	Rn.162528	Ppp1r3c	protein phosphatase 1, regulatory subunit 3C	Rattus norvegicus protein phosphatase 1, regulatory subunit 3C (Ppp1r3c), mRNA [NM_001012072]	TGTAAATACCTACATTGTCCGTATGAGCCTCTCACTTTAAGAATAAATGTGCTTGGTAGA	NM_001012072	chr1:240991944-240991885	1185.19	947.189	867.795	-0.122162	-0.281637	-0.647933	Detected	Detected	Detected
	23	12362	A_64_P002809		Grhl1	grainyhead-like 1 (Drosophila)	PREDICTED: Rattus norvegicus grainyhead-like 1 (Drosophila) (Grhl1), mRNA [XM_002726727]	GAAGTATGTGAACAAAATAGCTGGTTTTCTAAGATACGGGATACGGGTCATATAACAATA	XM_002726727	chr6:42261881-42261940	135.141	90.6999	189.504	-3.25475	-3.66612	-2.84306	Detected	Detected	Detected
	24	27903	A_44_P1033692	Rn.8276	Entpd2	ectonucleoside triphosphate diphosphohydrolase 2	Rattus norvegicus ectonucleoside triphosphate diphosphohydrolase 2 (Entpd2), mRNA [NM_172030]	GCCCTGAGTTCTCAATTAATCCTCCTCTCTCTTCCTAGGATGTCAGGTCTCAGCCTGTGA	NM_172030	chr3:3569527-3569586	41.5513	44.2983	59.5349	-4.95624	-4.69997	-4.51348	Not Detected	Not Detected	Detected
	25	24586	A_44_P346408	Rn.37227	Egfr	epidermal growth factor receptor	Rattus norvegicus epidermal growth factor receptor (Egfr), mRNA [NM_031507]	TGGTCTTCGAACTGTGAAGATTCCACTGAAAGGTATCCATCGAGAACATTGTCCTTTTGG	NM_031507	chr14:97788051-97788110	11.8423	11.484	5.58366	-6.76719	-6.64759	-7.92793	Not Detected	Not Detected	Not Detected
	26	14872	A_64_P090653	Rn.106115	RGD1309821	similar to KIAA1161 protein	Rattus norvegicus similar to KIAA1161 protein (RGD1309821), mRNA [NM_001108971]	ACAAGACGCCTGTGCTGCTCACGGATTACCCTGTCGACCTGGATGAGGTCGCCTATTTCA	NM_001108971	chr5:58917878-58917819	213.904	131.978	192.257	-2.59225	-3.12499	-2.82225	Detected	Detected	Detected
	27	8183	A_64_P023788	Rn.33443	Otx1	orthodenticle homeobox 1	Rattus norvegicus orthodenticle homeobox 1 (Otx1), mRNA [NM_013109]	AGAAGAAACGCAACTACCTTCGCCCTCCGTGGTCCCTATCATGTTGCTGCTGCTGCTGCT	NM_013109	chr14:102721510-102721451	1365.57	1309.59	1257.77	0.0822182	0.185757	-0.112489	Detected	Detected	Detected
	28	16948	A_44_P497310	Rn.144723	Atp13a4	ATPase type 13A4	Rattus norvegicus ATPase type 13A4 (Atp13a4), mRNA [NM_001191658]	GATTTTACAGATGGGCGTATGTCTTTTCATTCTATTTGCGGATATCCCAGAGTTGCATAG	NM_001191658	chr11:73240872-73240931	10.3252	10.0867	5.00754	-6.96496	-6.83476	-8.08504	Not Detected	Not Detected	Not Detected
	29	17989	A_64_P057594	Rn.10840	Kcnn3	potassium intermediate/small conductance calcium-activated channel, subfamily N, member 3	Rattus norvegicus potassium intermediate/small conductance calcium-activated channel, subfamily N, member 3 (Kcnn3), mRNA [NM_019315]	ATCAGCTCCACCTCTTTCCCAACCCCATACACAAGTTCAAGCAGTTGCTAAATAAAACTC	NM_019315	chr2:181860388-181860447	180.152	216.457	92.1007	-2.84	-2.41121	-3.884	Detected	Detected	Detected
	30	15508	A_64_P158975	Rn.218702	Ptx3	pentraxin 3, long	Rattus norvegicus pentraxin 3, long (Ptx3), mRNA [NM_001109536]	CAAATGTAGCTTTCGTGTTATAATCCAGTGTTCCATTTGGGAGAAAGTAGTTGTGTAATT	NM_001109536	chr2:156095594-156095653	10.0098	9.74531	4.81494	-7.00972	-6.88444	-8.14163	Not Detected	Not Detected	Not Detected
	31	2340	A_42_P674050	Rn.41133	Sorcs2	sortilin-related VPS10 domain containing receptor 2	Rattus norvegicus sortilin-related VPS10 domain containing receptor 2 (Sorcs2), mRNA [NM_001107225]	ACTGGGACCTGTGCATACCTGGCATGTGGGCATAGCTGAGGTGATAAATTCTTTGTTTTT	NM_001107225	chr14:80344206-80344265	821.169	703.184	786.012	-0.651531	-0.711388	-0.790736	Detected	Detected	Detected
	32	22302	A_43_P15638	Rn.12723	Tnc	tenascin C	Rattus norvegicus tenascin C (Tnc), mRNA [NM_053861]	ATCGTTTTCCTGAGACGCAAAAATGGACGTGAGGACTTCTATCGAAACTGGAAGGCCTAT	NM_053861		15.5007	14.7023	4.26591	-6.37881	-6.29118	-8.31629	Not Detected	Not Detected	Not Detected
	33	647	A_64_P137769		Sry	sex determining region Y	Rattus norvegicus sex determining region Y (Sry), mRNA [NM_012772]	GAAAAGCATTTATTTACAGCCTGTGGACATCCCCACTGGATACCCACTACAGCAGAAACA	NM_012772		109.383	59.9338	21.8704	-3.55982	-4.26385	-5.95823	Not Detected	Not Detected	Not Detected
	34	7068	A_64_P133967	Rn.19678	Abcd2	ATP-binding cassette, subfamily D (ALD), member 2	Rattus norvegicus ATP-binding cassette, subfamily D (ALD), member 2 (Abcd2), mRNA [NM_033352]	TGTTTACACGGGAAGAGTTTTCCTTTGATAGCAATTTGACTTTTGACCCAAATTTTGGCG	NM_033352	chr7:129542834-129542775	557.896	356.511	209.535	-1.20921	-1.69134	-2.6981	Detected	Detected	Detected
	35	13824	A_64_P024287	Rn.175757	Fzd10-ps1	frizzled homolog 10 (Drosophila), pseudogene 1	Rattus norvegicus frizzled homolog 10 (Drosophila), pseudogene 1 (Fzd10-ps1), mRNA [NM_001271192]	GGCGATGCCTGCCTCTGTATATCTGTAATATATGATATTTTTCATGCTCCACTATTTTAT	NM_001271192	chr12:29163725-29163666	1770.85	1316.19	1771.86	0.457163	0.193007	0.381908	Detected	Detected	Detected
	36	3806	A_64_P023750	Rn.168683	Lrig1	leucine-rich repeats and immunoglobulin-like domains 1	Uncharacterized protein [Source:UniProtKB/TrEMBL;Acc:D3ZD84] [ENSRNOT00000017384]	TATCTACTGAGGCCCAGCACTTGCTTGTTTCCAATGGCCAGCTCCCCAAGGCCTGTGACT	XM_232237	chr4:128919813-128919754	50.6831	50.9367	74.436	-4.66963	-4.49851	-4.19122	Not Detected	Not Detected	Detected
	37	19204	A_44_P208857	Rn.98819	Mlc1	megalencephalic leukoencephalopathy with subcortical cysts 1	Rattus norvegicus megalencephalic leukoencephalopathy with subcortical cysts 1 (Mlc1), mRNA [NM_001108105]	CTGCAAGGAGCTTTGGGTTTCCTGTAGTAGCTTAACTTTGAAATGGGCAGGTGTTGAGTA	NM_001108105	chr7:127266491-127266432	12.1542	8.8343	4.39669	-6.72968	-7.02603	-8.27272	Not Detected	Not Detected	Not Detected
	38	22746	A_44_P278408	Rn.211154	Chrdl1	chordin-like 1	Rattus norvegicus chordin-like 1 (Chrdl1), mRNA [NM_199502]	TTCTCACAGGACATGTACCCAAATACGGTACTTATTTATGTAGTCACTGTGTTTCAGGAC	NM_199502	chrX:35246272-35246331	10.565	10.1794	6.22774	-6.93185	-6.82157	-7.77044	Not Detected	Not Detected	Not Detected
	39	10684	A_64_P062786	Rn.138718	Aifm3	apoptosis-inducing factor, mitochondrion-associated 3	Rattus norvegicus apoptosis-inducing factor, mitochondrion-associated 3 (Aifm3), nuclear gene encoding mitochondrial protein, mRNA [NM_001013977]	CTTGCCTGGAGGAACAATCGGAAAGTGAACATCCCACACTGGCAGATGGCTCATGCCCAG	NM_001013977	chr11:85500062-85500003	14.3872	13.0459	31.1028	-6.48635	-6.46363	-5.45017	Not Detected	Not Detected	Not Detected
Neuron	1	9022	A_64_P107908	Rn.98353	Reln	reelin	Rattus norvegicus reelin (Reln), mRNA [NM_080394]	TTACATGATGAATTTTTCACGACAACATGGGCTCAGGCACTTCTACAACCGAAGGCGAAG	NM_080394	chr4:8608162-8608221	277.542	176.803	782.911	-2.2165	-2.70315	-0.796438	Detected	Detected	Detected
	2	8954	A_64_P157873	Rn.126884	Nhlh2	nescient helix loop helix 2	Rattus norvegicus nescient helix loop helix 2 (Nhlh2), mRNA [NM_001106457]	GAGATCCTGCGCTTGGCCATCTGCTACATCTCCTATCTCAACCACGTCCTGGACGTGTAG	NM_001106457	chr2:197102365-197102424	9.9437	9.62662	5.28115	-7.01928	-6.90212	-8.00829	Not Detected	Not Detected	Not Detected
	3	7235	A_42_P511118	Rn.19372	Slc17a6	solute carrier family 17 (sodium-dependent inorganic phosphate cotransporter), member 6	Rattus norvegicus solute carrier family 17 (sodium-dependent inorganic phosphate cotransporter), member 6 (Slc17a6), mRNA [NM_053427]	GCCCTGCTACTGCGAATATAAAACGTGAAGTTTGTTTCTAAATGCAAACCACTCCTGACC	NM_053427	chr1:101465828-101465887	12.5795	13.1292	11.7847	-6.68006	-6.45444	-6.8503	Not Detected	Not Detected	Not Detected
	4	1496	A_64_P079326	Rn.103860	Tp73	tumor protein p73	Rattus norvegicus tumor protein p73 (Tp73), mRNA [NM_001108696]	CAGACAGAGGGACAGAATGAGTCTCAGAGGACTGAAAATTGAATTGTCAATATTTGATAA	NM_001108696	chr5:170851025-170850966	59.775	58.7506	54.08	-4.4316	-4.29261	-4.65212	Detected	Not Detected	Detected
	5	5313	A_64_P096215	Rn.54653	Lhx5	LIM homeobox 5	Rattus norvegicus LIM homeobox 5 (Lhx5), mRNA [NM_139036]	TGAATTAAGAGGGGGAGGGGATGAGACAAGGAACGGAGATCGTGGTACTACCCCTCCCTG	NM_139036	chr12:37323936-37323877	18.6841	19.5643	5.37786	-6.10932	-5.87899	-7.98211	Not Detected	Not Detected	Not Detected
	6	28019	A_64_P067749	Rn.34418	Sst	somatostatin	Rattus norvegicus somatostatin (Sst), mRNA [NM_012659]	TAGACCCTGCGTTAGAAATTGAAGACTGTAAATACAAAATAAAATTATGGTGAAATTATG	NM_012659	chr11:79126157-79126216	9.8449	9.46512	8.49855	-7.03369	-6.92652	-7.32193	Not Detected	Not Detected	Not Detected
	7	6792	A_64_P025578	Rn.198592	Mab21l1	mab-21-like 1 (C. elegans)	Rattus norvegicus mab-21-like 1 (C. elegans) (Mab21l1), mRNA [NM_001109497]	CAAACGTGGCGACTGGCAAGAGAGATCCTGACCAACCCAAAAAGTTTGGAAAAACTTTAG	NM_001109497	chr2:145007615-145007674	12.5458	11.7542	18.2003	-6.68393	-6.61404	-6.22325	Not Detected	Not Detected	Not Detected
	8	9169	A_64_P154237	Rn.9944	Snhg11	small nucleolar RNA host gene 11 (non-protein coding)	Rattus norvegicus small nucleolar RNA host gene 11 (non-protein coding) (Snhg11), mRNA [NM_001258011]	TAAGATGTCATATGTAATCAGTCATCTGGGTGGTGGTGGTGCATGCCTTTACTTCCAGGA	NM_001258011	chr3:149100201-149100260	2111.29	1825.22	2145.94	0.710845	0.664709	0.658249	Detected	Detected	Detected
	9	7177	A_64_P022106	Rn.224996	Mrap2	melanocortin 2 receptor accessory protein 2	Rattus norvegicus melanocortin 2 receptor accessory protein 2 (Mrap2), mRNA [NM_001108774]	AGGACTGGGATTTAGTGATAGAGGGGCAGAATTTGAAGATGGGAGGCACCATTTTGATTT	NM_001108774	chr8:92442180-92442239	11.9663	11.5838	5.54109	-6.75216	-6.63511	-7.93897	Not Detected	Not Detected	Not Detected
	10	20355	A_64_P007749	Rn.59152	Dlx1	distal-less homeobox 1	Rattus norvegicus distal-less homeobox 1 (Dlx1), mRNA [NM_001100531]	GAAATTTGGAAAATGTGACCGATTGAAATCAACCGTGTTTTGTGTTCTCTATGTCAAAGT	NM_001100531	chr3:53841470-53841529	22.688	41.6446	27.4659	-5.82921	-4.78909	-5.62957	Not Detected	Not Detected	Detected
	11	19031	A_64_P085871	Rn.171669	Syndig1l	synapse differentiation inducing 1-like	Rattus norvegicus synapse differentiation inducing 1-like (Syndig1l), mRNA [NM_001109485]	CTCTATGTGGCTGTGGTGGTAGCTCTGGCTGCTTATATGTCCCAGAATGGCCATGGCTAG	NM_001109485	chr6:108720563-108720504	17.2771	9.58744	25.5844	-6.22228	-6.908	-5.73195	Not Detected	Not Detected	Detected
	12	19146	A_44_P422836	Rn.34026	Igfbp1	insulin-like growth factor binding protein 1	Rattus norvegicus insulin-like growth factor binding protein 1 (Igfbp1), mRNA [NM_013144]	CTGCCACCAGTATTTTAATGTGCAAAACTGAAAGTTGTTTCCTCCCTCCTTCTTCACACA	NM_013144	chr14:87954736-87954795	142.581	120.107	121.03	-3.17743	-3.26097	-3.48992	Detected	Detected	Detected
	13	26123	A_64_P303373	Rn.127822	Gdf5		PREDICTED: Rattus norvegicus growth differentiation factor 5 (Gdf5), mRNA [XM_001066344]	AGCCCACAAACCATGCAGTCATTCAGACCCTGATGAACTCTATGGACCCTGAATCCACAC	XM_001066344		11.7917	11.3672	11.6919	-6.77336	-6.66234	-6.86171	Not Detected	Not Detected	Not Detected
	14	3161	A_64_P127855	Rn.34335	Stmn2	stathmin-like 2	Rattus norvegicus stathmin-like 2 (Stmn2), mRNA [NM_053440]	ACAAATTAAGGAAAACCGTGAGGCTAATCTAGCTGCTATCATTGAACGTCTGCAGGAAAA	NM_053440	chr2:95290785-95290726	103.732	94.5221	305.961	-3.63635	-3.60657	-2.15194	Detected	Detected	Detected
	15	8355	A_64_P136512	Rn.45803	Ecel1	endothelin converting enzyme-like 1	Rattus norvegicus endothelin converting enzyme-like 1 (Ecel1), mRNA [NM_021776]	GCCTTCCACTGTCCCAAGGACTCTCCCATGAACCCTGTCCATAAATGCTCTGTGTGGTGA	NM_021776	chr9:85939359-85939300	55.4389	59.6059	70.9823	-4.54024	-4.27176	-4.25976	Not Detected	Not Detected	Detected
	16	3231	A_64_P041927	Rn.24350	Robo2	roundabout homolog 2 (Drosophila)	Rattus norvegicus roundabout homolog 2 (Drosophila) (Robo2), mRNA [NM_032106]	ATTGTCCGGCTAAAACTACTGTAGAGTGGCAGCATCAAACCCAGGACTGGATAAACTCTA	NM_032106	chr11:12669504-12669445	35.12	11.0575	5.26055	-5.19884	-6.70219	-8.01393	Not Detected	Not Detected	Not Detected
	17	9681	A_64_P136805	Rn.23878	Celf4	CUGBP, Elav-like family member 4	Rattus norvegicus CUGBP, Elav-like family member 4 (Celf4), mRNA [NM_001107400]	TATTTGCACCCTTGGGAAGACTTGCTTTGCATTCTGCCTCAAGAGCTCATTGATGTCCAT	NM_001107400	chr18:17347137-17347078	637.225	605.841	865.402	-1.01741	-0.92635	-0.651917	Detected	Detected	Detected
	18	5658	A_44_P527809	Rn.198817	Celf6	CUGBP, Elav-like family member 6	Rattus norvegicus CUGBP, Elav-like family member 6 (Celf6), mRNA [NM_001106827]	CTTACTGATCTGCGCTTGCTGACCAGTCACAGACAGAAACTGAAGAGTGAAGAAAGGAAA	NM_001106827	chr8:63432620-63433258	63.732	86.8043	120.799	-4.33912	-3.72945	-3.49268	Not Detected	Detected	Detected
	19	21230	A_64_P139554	Rn.42882	Nxph4	neurexophilin 4	Rattus norvegicus neurexophilin 4 (Nxph4), mRNA [NM_021680]	TTCCTCAGTTTTGACTACAAACTGGTGCAGAAGGTGTGCCCAGACTATAACTTCCAGAGT	NM_021680	chr7:67504010-67503951	10.3671	86.2632	8.56438	-6.95913	-3.73847	-7.31079	Not Detected	Detected	Not Detected
	20	2066	A_43_P15751	Rn.9681	Grm2	glutamate receptor, metabotropic 2	Rattus norvegicus glutamate receptor, metabotropic 2 (Grm2), mRNA [NM_001105711]	TCTGGGATAGAGAGGATGGTTACTGTGGGGATCATTCCCTCCCCTCCTTACCCAGTAGTT	NM_001105711	chr8:111838472-111838413	795.331	908.634	826.983	-0.697655	-0.341591	-0.71743	Detected	Detected	Detected
	21	2638	A_42_P771373	Rn.9714	Npy	neuropeptide Y	Rattus norvegicus neuropeptide Y (Npy), mRNA [NM_012614]	TTCCGACCCATTTCCCTTGTTGTCGTTGTATATATGTGTGTTTAAATAAAGTATCATGCA	NM_012614	chr4:78045125-78045184	13.2336	18.0553	14.9461	-6.60693	-5.99479	-6.50744	Not Detected	Not Detected	Not Detected
	22	7830	A_64_P015776	Rn.8247	Tbr1	T-box, brain, 1	Rattus norvegicus T-box, brain, 1 (Tbr1), mRNA [NM_001191070]	TGCGAGAAGAACTGCGCCAAGGACATAGGCGGCTACTATGGCTTCTACTCGCACAGCTAG	NM_001191070	chr3:43647105-43647046	11.8353	11.4633	5.48504	-6.76804	-6.65019	-7.95364	Not Detected	Not Detected	Not Detected
	23	4764	A_64_P096512	Rn.10846	Slc32a1	solute carrier family 32 (GABA vesicular transporter), member 1	Rattus norvegicus solute carrier family 32 (GABA vesicular transporter), member 1 (Slc32a1), mRNA [NM_031782]	GTGCGTGTGGTGTGCTCGTGGTGAATAAGATGAAATGTATATCAGAAAAAATCTATCTCT	NM_031782	chr3:149347048-149347107	139.262	270.072	181.04	-3.2114	-2.09194	-2.90898	Detected	Detected	Detected
	24	10410	A_43_P14887	Rn.11248	Dlx5(=Dlx2)	distal-less homeobox 5	Rattus norvegicus distal-less homeobox 5 (Dlx5), mRNA [NM_012943]	ACCCTTTTTTGCGCAACTGTGGACACTATCAATGGTGCCTTGAAATCTATGACCTCAACT	NM_012943	chr4:31778660-31778601	19.9064	10.9203	92.4928	-6.0179	-6.72021	-3.87787	Not Detected	Not Detected	Detected
	25	26624	A_64_P064531	Rn.86654	Npas4	neuronal PAS domain protein 4	Rattus norvegicus neuronal PAS domain protein 4 (Npas4), mRNA [NM_153626]	TATGAAGGGTTTGCTGATGAGTTGCATCAACTCCAGAGCCAAGTTCAAGACAGCTTCCAT	NM_153626	chr1:207598512-207598453	11.2243	10.9535	5.90935	-6.84452	-6.71583	-7.84614	Not Detected	Not Detected	Not Detected
	26	1989	A_64_P096071	Rn.64435	Ebf3	early B-cell factor 3	Rattus norvegicus early B-cell factor 3 (Ebf3), mRNA [NM_001108506]	CTTTGCCACATAGCTGAACTGTGTTTACTGGAAAAATTCAGAGGCCTAAAGTTTAAAATA	NM_001108506	chr1:196928516-196928457	10.2714	10.0564	4.87896	-6.9725	-6.8391	-8.12257	Not Detected	Not Detected	Not Detected
	27	8664	A_64_P105903	Rn.16729	Bcl11a	B-cell CLL/lymphoma 11A (zinc finger protein)	Rattus norvegicus B-cell CLL/lymphoma 11A (zinc finger protein) (Bcl11a), mRNA [NM_001191683]	TACCTTCGGAGACTCCAGACAATCGCCTTTTGCCTCCTCGTCAGAGCACTCCTCGGAGAA	NM_001191683	chr14:105087752-105087811	187.081	187.716	252.72	-2.78555	-2.61674	-2.42774	Detected	Detected	Detected
	28	21775	A_64_P137630	Rn.91563	Cacna2d2	calcium channel, voltage-dependent, alpha 2/delta subunit 2	Rattus norvegicus calcium channel, voltage-dependent, alpha 2/delta subunit 2 (Cacna2d2), mRNA [NM_175592]	AGCTGGTGCAGAGACCGCGATACCGAACAGGCCCGCACATCTGTTTTGACTACAATGCGA	NM_175592	chr8:112775143-112775202	19.9015	14.6277	14.5385	-6.01826	-6.29852	-6.54733	Not Detected	Not Detected	Not Detected
	29	14921	A_64_P094347	Rn.212755	Clstn2	calsyntenin 2	Rattus norvegicus calsyntenin 2 (Clstn2), mRNA [NM_134377]	TGAAGTTAGAGTCTCTGATACGGAACATGTCAACCATCTTATTGTGCAGCCACCCTTCCT	NM_134377	chr8:102335455-102335514	10.1353	9.90246	4.87705	-6.99175	-6.86136	-8.12314	Not Detected	Not Detected	Not Detected
	30	11215	A_44_P337473	Rn.44871	Dpysl5	dihydropyrimidinase-like 5	Rattus norvegicus dihydropyrimidinase-like 5 (Dpysl5), mRNA [NM_023023]	TAGCCCCAGGTAATGACCCTGGAGGGTGATGACCCTTCACAGGTAACATAAGCAGTGACA	NM_023023	chr6:25559085-25559026	11.1027	9.62686	30.0947	-6.86023	-6.90208	-5.4977	Not Detected	Not Detected	Detected
	31	7573	A_44_P552865	Rn.25814	Tmem130	transmembrane protein 130	Rattus norvegicus transmembrane protein 130 (Tmem130), mRNA [NM_001170399]	GACCCTGGGGACTACTGTTTCATCTTCCGTGCTGAGAATGCTATCAGCAAGGCTCACCAG	NM_001170399	chr12:10168394-10168453	31.5583	42.1094	31.506	-5.35312	-4.77307	-5.43159	Not Detected	Not Detected	Not Detected
	32	7862	A_44_P240696	Rn.10637	Nppc	natriuretic peptide C	Rattus norvegicus natriuretic peptide C (Nppc), mRNA [NM_053750]	GGACGGTTTTTAAAGTGACTGACAAAACCAGCTAGCTGTAAAAACATTGCTGTTTGTAAA	NM_053750	chr9:85434481-85434422	13.2273	10.4985	18.7314	-6.60762	-6.77704	-6.18175	Not Detected	Not Detected	Not Detected
	33	13672	A_64_P030739	Rn.9704	Vgf	VGF nerve growth factor inducible	Rattus norvegicus VGF nerve growth factor inducible (Vgf), mRNA [NM_030997]	CTTCTGTTGTAAATACCCCTCACGGAGGAAATAGTTTTGCTAAGAAATAAAAGTGACTAT	NM_030997	chr12:20906265-20906324	705.638	692.736	2950.69	-0.870283	-0.732985	1.11769	Detected	Detected	Detected
	34	12583	A_64_P076217	Rn.161818	Bhlhe22	basic helix-loop-helix family, member e22	Rattus norvegicus basic helix-loop-helix family, member e22 (Bhlhe22), mRNA [NM_001108940]	CAATCAGACTATGACAGCAATGTACGACCATTTGTATGTGTATGTATGTCAGAAAGAATC	NM_001108940	chr2:103089321-103089380	13.5326	11.4658	12.1305	-6.5747	-6.64988	-6.80858	Not Detected	Not Detected	Not Detected
OPC (Oligodendrocyte precursor cell)	1	3181	A_42_P457003	Rn.55127	Pdgfra	platelet derived growth factor receptor, alpha polypeptide	Rattus norvegicus platelet derived growth factor receptor, alpha polypeptide (Pdgfra), mRNA [NM_012802]	TATCTGTTGCTATGTAGACTTGGAGAATACTGCCAAAACGTGTATGACAAGCTGTATCAC	NM_012802	chr14:35369767-35369708	9530.95	7514.43	11815.1	2.88534	2.7063	3.1192	Detected	Detected	Detected
	2	26399	A_44_P236407	Rn.25032	Lnx1	ligand of numb-protein X 1, E3 ubiquitin protein ligase	Rattus norvegicus ligand of numb-protein X 1, E3 ubiquitin protein ligase (Lnx1), mRNA [NM_001108358]	AGTGTCCAAAAAGACCCCAACGAATCTCTCGGCATGACCGTTGGAGGGGGAGCATCACAC	NM_001108358	chr14:35981535-35981594	3905.52	3402.5	3028.59	1.59823	1.56323	1.15529	Detected	Detected	Detected
	3	3197	A_42_P647599	Rn.106103	Dcn	decorin	Rattus norvegicus decorin (Dcn), mRNA [NM_024129]	GCCTGAAAGGAATGTCTAATTTGTCTAAGCTGGGTTTGAGCTTCAATAGCATCACCGTTG	NM_024129	chr7:35037331-35041132	10.2967	10.0206	4.82642	-6.96896	-6.84424	-8.13819	Not Detected	Not Detected	Not Detected
	4	15761	A_43_P16675	Rn.165433	Mmp15	matrix metallopeptidase 15	Rattus norvegicus matrix metallopeptidase 15 (Mmp15), mRNA [NM_001106168]	CCCCCTCCCCGCATCGTTTAGTTCTGTAAATAATGTGCACTGATTAAATGTACAGCCGGC	NM_001106168	chr19:10122631-10122572	105161	102868	123769	6.34917	6.48129	6.50815	Detected	Detected	Detected
	5	23072	A_44_P165870	Rn.2589	Cdo1	cysteine dioxygenase, type I	Rattus norvegicus cysteine dioxygenase, type I (Cdo1), mRNA [NM_052809]	CTGACAAGAAATCCAACGAGATGATCAAGAAGTCTGAAAGAACTTTGAGGGAAAATCAGT	NM_052809	chr18:40921416-40921357	288.173	232.074	217.599	-2.16228	-2.31071	-2.64362	Detected	Detected	Detected
	6	6708	A_42_P826115	Rn.42084	Sapcd2	suppressor APC domain containing 2	Rattus norvegicus suppressor APC domain containing 2 (Sapcd2), mRNA [NM_001109418]	GTATGTTTACAGCTGTCCTGACCCCTCTGGCAGGGGTCCCTGCGATCACTGGTGTTTAGT	NM_001109418	chr3:3543656-3543715	32886.9	32792.1	42380.6	4.67216	4.83192	4.96197	Detected	Detected	Detected
	7	1507	A_64_P036890	Rn.15693	Kcnk1	potassium channel, subfamily K, member 1	Rattus norvegicus potassium channel, subfamily K, member 1 (Kcnk1), mRNA [NM_021688]	CAGGTTAATCTGAGAATTCTACGTTTAGAAGCTGAAATCAATAAAATCATGGCAGATTGC	NM_021688	chr19:56255238-56255297	70.898	113.659	8.11737	-4.1854	-3.34058	-7.38813	Not Detected	Not Detected	Not Detected
	8	20345	A_64_P080851	Rn.135776	Rasgrf1	RAS protein-specific guanine nucleotide-releasing factor 1	Rattus norvegicus RAS protein-specific guanine nucleotide-releasing factor 1 (Rasgrf1), transcript variant 2, mRNA [NM_001105753]	CAAAGTATGACTCTATACTGCCCTTAATGATCTCAGCAGCCTTAGAAGGTCATCACTGTT	NM_001105753	chr8:94811381-94811440	13.7826	18.1928	4.84514	-6.54829	-5.98385	-8.1326	Not Detected	Not Detected	Not Detected
	9	13583	A_44_P269085	Rn.9697	Chrna4	cholinergic receptor, nicotinic, alpha 4 (neuronal)	Rattus norvegicus cholinergic receptor, nicotinic, alpha 4 (neuronal) (Chrna4), mRNA [NM_024354]	CGTCCAGTACATTGCAGACCACCTCAAGGCAGAAGACACTGACTTCTCGGTGAAGGAGGA	NM_024354	chr3:170174943-170171576	85.9224	61.3851	35.8562	-3.9081	-4.22933	-5.24499	Detected	Detected	Detected
	10	18126	A_64_P064606	Rn.23105	Dll3	delta-like 3 (Drosophila)	Rattus norvegicus delta-like 3 (Drosophila) (Dll3), mRNA [NM_053666]	ACCTAGTTTTTGTTATCGCCCCAGAGACATCTATAAAGGTTCTTATTTTGATCAACTACA	NM_053666	chr1:083373539-083373480	705.149	609.704	392.349	-0.871283	-0.91718	-1.79315	Detected	Detected	Detected
	11	20127	A_43_P12783	Rn.107239	Col1a2	collagen, type I, alpha 2	Rattus norvegicus collagen, type I, alpha 2 (Col1a2), mRNA [NM_053356]	GGCCCTGTCTGTTTCAAATAAGTGAACTCAACCTAAATTAAAAAACAAAAACCCCTGAAA	NM_053356	chr4:29428206-29428265	108.725	76.9873	90.8743	-3.56852	-3.9026	-3.90334	Detected	Detected	Detected
	12	26023	A_64_P092035	Rn.8443	Fam70b	family with sequence similarity 70, member B	Rattus norvegicus family with sequence similarity 70, member B (Fam70b), mRNA [NM_001106094]	TTCTGCCTGAGGACACAGAGTCTCCCTCCCAGTGCCACTCCAGCCATGGGCATCCTCATG	NM_001106094	chr16:80935071-80935012	455.409	470.96	437.252	-1.50205	-1.28969	-1.63682	Detected	Detected	Detected
	13	11451	A_64_P090866	Rn.42915	Sstr1	somatostatin receptor 1	Rattus norvegicus somatostatin receptor 1 (Sstr1), mRNA [NM_012719]	ATGGTCGAATGCACTGTTGAAAATGGTGTTTTGTGTACATTTGCTTCAAGAACACATCCA	NM_012719	chr6:78806638-78806697	31.4528	29.7494	38.9518	-5.35795	-5.27436	-5.12552	Not Detected	Not Detected	Detected
	14	11357	A_44_P254984	Rn.10130	Pnlip	pancreatic lipase	Rattus norvegicus pancreatic lipase (Pnlip), mRNA [NM_013161]	TAGCTCTTACAATGTTTTTTCTGCAAATAAGTGCTTCCCATGTGGGAGTGAAGGATGCCC	NM_013161	chr1:265114441-265116798	1720.22	1400.05	3794.1	0.41531	0.282118	1.4804	Detected	Detected	Detected
	15	6553	A_42_P696084	Rn.10381	Cspg4	chondroitin sulfate proteoglycan 4	Rattus norvegicus chondroitin sulfate proteoglycan 4 (Cspg4), mRNA [NM_031022]	TGGGACCAAAGCCCTTACACTACAGGGAACTTCAAGGGGGGAAACAAAATAAAAATAAAT	NM_031022	chr8:60645806-60645865	39153.2	35520.2	28739.5	4.92378	4.9472	4.40161	Detected	Detected	Detected
	16	3712	A_64_P128290	Rn.215023	Lppr1	lipid phosphate phosphatase-related protein type 1	Rattus norvegicus lipid phosphate phosphatase-related protein type 1 (Lppr1), mRNA [NM_201271]	TGTGGTTCATAACTTTAAAGGAACTCAAGGCTCTGCTTCCAAACCCAAACCTGAGGATCC	NM_201271	chr5:66107733-66107792	3116.89	3076.92	2211.59	1.27282	1.41813	0.701727	Detected	Detected	Detected
	17	14274	A_64_P096787	Rn.53410	Ppapdc1a	phosphatidic acid phosphatase type 2 domain containing 1A	Rattus norvegicus phosphatidic acid phosphatase type 2 domain containing 1A (Ppapdc1a), mRNA [NM_001191631]	AGGTGTTTGCTGTAGCACCCACCCTCCTGTGTTCATGTTGTGAAACATAATAAAGTCCCA	NM_001191631	chr1:188643736-188643795	36363.3	30841.8	33232.3	4.81713	4.74345	4.61116	Detected	Detected	Detected
	18	14484	A_44_P897442	Rn.10610	Nxph1	neurexophilin 1	Rattus norvegicus neurexophilin 1 (Nxph1), mRNA [NM_012994]	CTTTGCAATGTTGAGACCAACTAAGGCTGCTTAACACAAGTTCTGATCATTATATAAGAA	NM_012994	chr4:34339011-34339070	12202	11324.6	12345.3	3.24176	3.29803	3.18253	Detected	Detected	Detected
	19	2894	A_44_P545635	Rn.218822	Pid1	phosphotyrosine interaction domain containing 1	Rattus norvegicus phosphotyrosine interaction domain containing 1 (Pid1), mRNA [NM_001110493]	CACGCCATGATGGAGGCATTCAAGAAGACTTTCCACAGTATGAAGAGTGATGGGCGGATC	NM_001110493	chr9:83412914-83412855	293.014	267.799	309.634	-2.13824	-2.10414	-2.13472	Detected	Detected	Detected
	20	10623	A_44_P447623	Rn.3967	Ugdh	UDP-glucose 6-dehydrogenase	Rattus norvegicus UDP-glucose 6-dehydrogenase (Ugdh), mRNA [NM_031325]	CCATACACTCCTGGTGAAATTCCAAAGTTTAGTCTTCAGGATCCACCTAACAAGAAGCCC	NM_031325	chr14:45570166-45570225	3926.87	3449.9	4477.69	1.6061	1.5832	1.7194	Detected	Detected	Detected
	21	20322	A_44_P292980	Rn.31034	Slitrk1	SLIT and NTRK-like family, member 1	Rattus norvegicus SLIT and NTRK-like family, member 1 (Slitrk1), mRNA [NM_001107283]	GGATGCCAATTCCTCTGCGTCCGAAATTAATTCCCTACAGACAGTCTGTGACTCTTCTTA	NM_001107283	chr15:93207210-93207151	2085.54	2189.76	2165.13	0.693138	0.927408	0.671093	Detected	Detected	Detected
	22	1165	A_64_P086294	Rn.24594	Shc4	SHC (Src homology 2 domain containing) family, member 4	Rattus norvegicus SHC (Src homology 2 domain containing) family, member 4 (Shc4), mRNA [NM_001191065]	GATAATAGTTTGCCAATCATCTCTTCTGGAAGTGAAGTAAGCCTTAAACAACCAGTAAAA	NM_001191065	chr3:112938262-112938203	438.806	361.964	375.093	-1.55563	-1.66944	-1.85804	Detected	Detected	Detected
	23	27329	A_44_P116369	Rn.55639	Smoc1	SPARC related modular calcium binding 1	Rattus norvegicus SPARC related modular calcium binding 1 (Smoc1), mRNA [NM_001002835]	AGCACTTGGTAATCAAAGACTCCAAATTGAATAACACCAATGTAAGAAATTCAGAGAAAG	NM_001002835	chr6:104966768-104983079	66.1257	57.0114	47.7355	-4.28593	-4.33597	-4.83215	Detected	Detected	Detected
	24	4534	A_64_P131199	Rn.81507	Emid1	EMI domain containing 1	Rattus norvegicus EMI domain containing 1 (Emid1), mRNA [NM_001109467]	AAGTGTCTGCTGCGGATGCCATGGATTGCTATGTATGGGACAATAAACATCCTTGCTTGA	NM_001109467	chr14:85765457-85765398	6130.35	5847.85	1792.54	2.24869	2.34455	0.398648	Detected	Detected	Detected
	25	14831	A_64_P043116	Rn.41007	Rlbp1	retinaldehyde binding protein 1	Rattus norvegicus retinaldehyde binding protein 1 (Rlbp1), mRNA [NM_001106274]	CTAGTGGCATCTCATCCCAAACCGACCTAGAGGACAGTGAGGCACAGGCATGTCTTTTTT	NM_001106274	chr1:135122784-135122725	12071.7	12095.5	19146.8	3.22627	3.39304	3.81567	Detected	Detected	Detected
	26	3743	A_64_P009778	Rn.24270	Dcaf12l1	DDB1 and CUL4 associated factor 12-like 1	Rattus norvegicus DDB1 and CUL4 associated factor 12-like 1 (Dcaf12l1), mRNA [NM_001107941]	GCCAATGGAAACCTGCACTTGAACTTGTAATAAATATTTGCTGTTGCATAATAAAGAACC	NM_001107941	chrX:179370-179429	270.846	200.317	243.75	-2.25174	-2.523	-2.47989	Detected	Detected	Detected
	27	20780	A_64_P069784		Lhfpl3	lipoma HMGIC fusion partner-like 3	PREDICTED: Rattus norvegicus lipoma HMGIC fusion partner-like 3, transcript variant 1 (Lhfpl3), mRNA [XM_001062080]	ATCCTGGCTATCATCGGAATATTGGATGCCCTGATCCTCTCATTTCTAGCATTCGTGCTT	XM_001062080	chr4:7409067-7409008	4445.63	3687.84	4031.87	1.78511	1.67941	1.56809	Detected	Detected	Detected
	28	28576	A_44_P577899	Rn.102945	Myt1	myelin transcription factor 1	Rattus norvegicus myelin transcription factor 1 (Myt1), mRNA [NM_001108615]	TGACTGCAATTCCAAATTAGTATTTAAAAGTAGAGAAATTGCACTTCCTGAAAGACACTG	NM_001108615	chr3:170984825-170984884	737.248	666.782	914.501	-0.80706	-0.788075	-0.572302	Detected	Detected	Detected
	29	24567	A_44_P208936	Rn.105544	C1ql1	complement component 1, q subcomponent-like 1	Rattus norvegicus complement component 1, q subcomponent-like 1 (C1ql1), mRNA [NM_001108838]	TCAAGTTTGACGACGTGGTCACCAACCTAGGCAACAACTACGATGCGGCCAGCGGCAAGT	NM_001108838	chr10:92115862-92115803	4198.59	3992.24	3094.75	1.70262	1.79384	1.18647	Detected	Detected	Detected
	30	22535	A_64_P134445	Rn.22400	Tmem179	transmembrane protein 179	Rattus norvegicus transmembrane protein 179 (Tmem179), mRNA [NM_001126280]	GACAGTGATGAGCCCTATACCTCCATGTGTCTGATCCTCAAGTCAAACTAAAATAAAGAC	NM_001126280	chr6:137339728-137339669	1047.71	993.96	1524.08	-0.300043	-0.212101	0.164582	Detected	Detected	Detected
	31	4575	A_44_P112527		Megf11	multiple EGF-like-domains 11	Uncharacterized protein [Source:UniProtKB/TrEMBL;Acc:F1M1S8] [ENSRNOT00000058007]	ATTATGGACAAAGGCTTCAAAGATTACATGAAAGAATCTGTGTGCAGTTCTAGTACTTGC	XM_001078620	chr8:68917052-68922750	8877.32	6868.15	5480.02	2.78284	2.57656	2.01082	Detected	Detected	Detected
	32	22942	A_43_P10560	Rn.13744	Ncald	neurocalcin delta	Rattus norvegicus neurocalcin delta (Ncald), mRNA [NM_001024371]	TTGAAATGAGGGCTGGAAATAAAATCTCCTGGCCACAGGCAAGCCAAGCCTCACACACAG	NM_001024371	chr7:72876411-72876352	1541.77	1386.2	1407.57	0.257307	0.267775	0.0498524	Detected	Detected	Detected
	33	323	A_44_P929767	Rn.10504	Sdc3	syndecan 3	Rattus norvegicus syndecan 3 (Sdc3), mRNA [NM_053893]	AAAGGAGGAAGGGTCAGATGGATAAAGATAAAGATACCAAGGCCTGGTCCATCCTAGCAT	NM_053893	chr5:149486228-149486169	8225.38	8174.91	6868.27	2.6728	2.82784	2.33659	Detected	Detected	Detected
	34	10480	A_64_P032836	Rn.45197	Rprm	reprimo, TP53 dependent G2 arrest mediator candidate	Rattus norvegicus reprimo, TP53 dependent G2 arrest mediator candidate (Rprm), mRNA [NM_001044276]	TGATCAACTTCCTAGTGAAGGACCGGAGGCCGTCTAAAGAGGTTGAGGCAGTGGTCGTGG	NM_001044276	chr3:35591099-35591040	10.4941	9.97042	4.88318	-6.94156	-6.85149	-8.12132	Not Detected	Not Detected	Not Detected
	35	26865	A_64_P149277	Rn.162211	Cacng4	calcium channel, voltage-dependent, gamma subunit 4	Rattus norvegicus calcium channel, voltage-dependent, gamma subunit 4 (Cacng4), mRNA [NM_080692]	CTTCTTCCAACAGGACCTAAAGGAGGGTTTCCACGTCAGCATGCTGAACCGACGGACGAC	NM_080692	chr10:97139466-97139407	351.842	310.693	142.236	-1.87428	-1.8898	-3.25701	Detected	Detected	Detected
	36	29157	A_64_P154353	Rn.180226	Grin3a	glutamate receptor, ionotropic, N-methyl-D-aspartate 3A	Rattus norvegicus glutamate receptor, ionotropic, N-methyl-D-aspartate 3A (Grin3a), transcript variant 1, mRNA [NM_138546]	CCGTCGCTCATACCTGTGTCTTACTGGGTTGGTTTTTAATATTACTACAAAACAAAATTA	NM_138546	chr5:66406603-66406544	3438.59	2732.07	2677.96	1.41453	1.24663	0.977774	Detected	Detected	Detected
	37	23206	A_44_P472801	Rn.64406	Fam5c	family with sequence similarity 5, member C	Rattus norvegicus family with sequence similarity 5, member C (Fam5c), mRNA [NM_173121]	TCAATATCTGTCTTATATCAGTCAATAACGTTGGATGGCAATTTACACACATGAACTTGC	NM_173121	chr13:61023996-61024055	88.21	68.6969	101.531	-3.8702	-4.06697	-3.74336	Detected	Detected	Detected
NFO (Newly formed oligodendrocyte)	1	3646	A_64_P000539	Rn.96497	Gp1bb	glycoprotein Ib (platelet), beta polypeptide	Rattus norvegicus glycoprotein Ib (platelet), beta polypeptide (Gp1bb), mRNA [NM_053930]	GAGTGCTGGAGCAGTCCAGTCTCCTGCCAGACTCCGCACTGAATAAACCTTTCTCCTCCT	NM_053930	chr11:84370911-84370970	2367.82	2010.11	2722.21	0.87628	0.803916	1.00142	Detected	Detected	Detected
	2	28918	A_64_P049057	Rn.44026	Tmem108	transmembrane protein 108	PREDICTED: Rattus norvegicus transmembrane protein 108, transcript variant 1 (Tmem108), mRNA [XM_001069716]	GCAGCCTCCGCTTTGCCACTCCCTATTTTTGTCCCTAAATTATAAATATACAAATATATA	XM_001069716	chr8:108526893-108526834	1049.39	822.712	1141.23	-0.297725	-0.484902	-0.252765	Detected	Detected	Detected
	3	27238	A_44_P149087	Rn.19361	Fyn	FYN oncogene related to SRC, FGR, YES	Rattus norvegicus FYN oncogene related to SRC, FGR, YES (Fyn), mRNA [NM_012755]	CCTGTATGGAAGGTTCACAATCAAGTCTGACGTGTGGTCCTTTGGAATCTTACTCACAGA	NM_012755	chr20:43684080-43684139	2873.71	2650.9	3383.12	1.15563	1.20312	1.31499	Detected	Detected	Detected
	4	16371	A_64_P147549	Rn.208803	Ust	uronyl-2-sulfotransferase	Rattus norvegicus uronyl-2-sulfotransferase (Ust), mRNA [NM_001108458]	AATGGCTAGAAGATATTTATAAGAGGTGATGCCAGCACCAGATTGCCTCTGTGGCTTCGT	NM_001108458	chr1:2868345-2868286	2903.42	2327.64	2170.35	1.17047	1.0155	0.674566	Detected	Detected	Detected
	5	27922	A_64_P344365	Rn.167413	Mical3	microtubule associated monoxygenase, calponin and LIM domain containing 3	Rattus norvegicus microtubule associated monoxygenase, calponin and LIM domain containing 3 (Mical3), mRNA [NM_001191085]	GAACTTCAGCCAGTACAGCATCGACCCTGTCACTAGGTATCCCAATATTAACATCAACTT	NM_001191085	chr4:157467429-157467370	54.0602	48.7436	48.5611	-4.57657	-4.56201	-4.80741	Not Detected	Not Detected	Detected
	6	14173	A_44_P727294	Rn.3048	Nfasc	neurofascin	Rattus norvegicus neurofascin (Nfasc), transcript variant 1, mRNA [NM_001160314]	AGAGTTTTGTGCGATCCTGTTTCTTTTTCAAAGCTGTAACAGCAGATCAGGTGACCCTGA	NM_001160314	chr13:45451193-45451134	624.527	500.49	1198.66	-1.04645	-1.20195	-0.181938	Detected	Detected	Detected
	7	16356	A_44_P805210	Rn.12068	Ssh3	slingshot homolog 3 (Drosophila)	Rattus norvegicus slingshot homolog 3 (Drosophila) (Ssh3), mRNA [NM_001012217]	TGAAGATCTCTGGCTAGTCAAGTTTTTCATAGTCGAATAGTATCTGGCTTTGTACTGAGA	NM_001012217	chr1:206848097-206848038	186.46	117.763	60.6274	-2.79034	-3.2894	-4.48724	Detected	Detected	Detected
	8	6588	A_44_P343060	Rn.44448	Pik3r3	phosphoinositide-3-kinase, regulatory subunit 3 (gamma)	Rattus norvegicus phosphoinositide-3-kinase, regulatory subunit 3 (gamma) (Pik3r3), mRNA [NM_022213]	GTGTCCAGATACCAACAGGATCAGTTGGTAAAAGAAGATAACATTGATGCGGTAGGTAAA	NM_022213	chr5:136543414-136544957	146.036	114.077	135.343	-3.14289	-3.33528	-3.32866	Detected	Detected	Detected
	9	474	A_64_P058107	Rn.8484	Enpp6	ectonucleotide pyrophosphatase/phosphodiesterase 6	Rattus norvegicus ectonucleotide pyrophosphatase/phosphodiesterase 6 (Enpp6), mRNA [NM_001107311]	AAGAAAGGGAAATTTGTCTCTCCTTTGACCTTGGTGGCTGATGAAGGGTGGTTCATAGCA	NM_001107311	chr16:48416974-48416915	60.4212	39.3395	150.16	-4.41608	-4.87124	-3.17878	Not Detected	Not Detected	Detected
	10	7837	A_64_P244845	Rn.54151	Tns3	tensin 3	Rattus norvegicus tensin 3 (Tns3), mRNA [NM_001170459]	TCCCACGTTAAAAGCCACACTGCATTTATCCTCAGTGTCAAGGACGTTGTAATGTTGTTG	NM_001170459	chr14:88999230-88999171	36532.2	28074.5	22379.9	4.82382	4.60783	4.04077	Detected	Detected	Detected
	11	8584	A_64_P100579	Rn.10318	Bmp4	bone morphogenetic protein 4	Rattus norvegicus bone morphogenetic protein 4 (Bmp4), mRNA [NM_012827]	ATGTTGTATCTGGACGAGTACGACAAGGTGGTGTTGAAAAATTATCAGGAGATGGTGGTG	NM_012827	chr15:22283421-22283362	4699.74	3847.18	1013.39	1.8653	1.74044	-0.424173	Detected	Detected	Detected
	12	15679	A_44_P101211	Rn.161889	Mcl1	myeloid cell leukemia sequence 1	Rattus norvegicus myeloid cell leukemia sequence 1 (Mcl1), nuclear gene encoding mitochondrial protein, mRNA [NM_021846]	CCATGGAGGACTTCTAGAATGAATGAAAAGGGTGAATGGAAAGGTTTGATTTCCTTGTCT	NM_021846	chr2_random:2891520-2891461	578.415	481.29	777.054	-1.15711	-1.25838	-0.807272	Detected	Detected	Detected
	13	19096	A_44_P1014379	Rn.228299	Cdv3	carnitine deficiency-associated gene expressed in ventricle 3 homolog (mouse)	Rattus norvegicus carnitine deficiency-associated gene expressed in ventricle 3 homolog (mouse) (Cdv3), mRNA [NM_001014097]	GGGAAGAAGGTGGAGGTGGCAGTGGAGCAGAAAAATCTTCAGGTCCCTGGAATAAAACTG	NM_001014097	chr8:108369585-108369526	839.309	685.13	840.303	-0.620009	-0.748912	-0.694378	Detected	Detected	Detected
	14	15521	A_64_P119588	Rn.25191	Tmem163	transmembrane protein 163	Rattus norvegicus transmembrane protein 163 (Tmem163), mRNA [NM_001110763]	CATGGTGCCCAGAGTGAGACAGACGCGTCATTATGAAATGTTTGAGTGAAGGCAGCAGGA	NM_001110763	chr13:40144665-40144606	1405.26	1270.05	1317.22	0.123559	0.141521	-0.045866	Detected	Detected	Detected
	15	12158	A_64_P017811	Rn.11606	Rap2a	RAS related protein 2a	Rattus norvegicus RAS related protein 2a (Rap2a), mRNA [NM_053741]	AGTAAAATTGGGCAGCCCGTTAACCCCCAGCTCAGCCCTTTGTCTCTAGGACGTTGGTAG	NM_053741	chr15:105570525-105570584	102.377	84.0914	116.184	-3.65532	-3.77526	-3.54887	Detected	Detected	Detected
	16	15350	A_44_P777689	Rn.107821	Tmem2	transmembrane protein 2	Rattus norvegicus transmembrane protein 2 (Tmem2), mRNA [NM_001107596]	GGAGACATTCTAGAACAGCTCTGTGACTTGTGATACTTTACAGAACATGCTACCTCAAAG	NM_001107596	chr1:225098269-225098328	28.1529	12.0657	42.4531	-5.51785	-6.5763	-5.00134	Not Detected	Not Detected	Detected
	17	27483	A_44_P182402	Rn.137681	Cnksr3	Cnksr family member 3	Rattus norvegicus Cnksr family member 3 (Cnksr3), mRNA [NM_001012061]	CTGTATCTGAAAAAGCTGAAGGAGGAAAACTTCTGTTTTGATTTTTTAAAGCTGTAGAGC	NM_001012061	chr1:37866666-37866607	15.6676	18.311	42.1427	-6.36335	-5.97451	-5.01193	Not Detected	Not Detected	Detected
	18	1083	A_42_P773155	Rn.44008	Cyfip2	cytoplasmic FMR1 interacting protein 2	Rattus norvegicus cytoplasmic FMR1 interacting protein 2 (Cyfip2), mRNA [NM_001106996]	AAGAATTCTGTTTCAGAGACTGTCAAATGTGTACCATATTTGTATTAAGAGTTGTTGGGG	NM_001106996	chr10:31321249-31321190	7701.94	6179.56	8318.98	2.57794	2.42414	2.61305	Detected	Detected	Detected
	19	14571	A_42_P742882	Rn.11523	Slc12a2	solute carrier family 12 (sodium/potassium/chloride transporters), member 2	Rattus norvegicus solute carrier family 12 (sodium/potassium/chloride transporters), member 2 (Slc12a2), mRNA [NM_031798]	CGTTCAAAGAGAACGTCGTTGATGATTAACGGTTCACTAAATCAGATATTCATTTGTCTC	NM_031798	chr18:53741021-53741080	2186.92	1932.54	2477.9	0.761617	0.747139	0.86576	Detected	Detected	Detected
	20	13870	A_64_P064777	Rn.89152	Itpr2	inositol 1,4,5-trisphosphate receptor, type 2	Rattus norvegicus inositol 1,4,5-trisphosphate receptor, type 2 (Itpr2), mRNA [NM_031046]	CAGGTGTGCTCCATTCTGCATCACAAGAGTTTAGTCGAAGACATTTTCTAAATTAAAATA	NM_031046	chr4:183677681-183677622	1026.82	892.667	532.975	-0.3291	-0.367167	-1.35122	Detected	Detected	Detected
	21	16603	A_64_P050099	Rn.231997	RGD1561238	similar to ring finger protein 122 homolog	Uncharacterized protein [Source:UniProtKB/TrEMBL;Acc:F1LZF5] [ENSRNOT00000031701]	ATTGCTGGCCCCACGGAGACCTCACAGAGCATTGGGATCCTGCTGGATGAATTGGTGTAA	XM_001069254	chr16:64919704-64919645	206.607	223.745	114.027	-2.64232	-2.36343	-3.57592	Detected	Detected	Detected
	22	28117	A_42_P583546	Rn.115282	Lims2	LIM and senescent cell antigen like domains 2	Rattus norvegicus LIM and senescent cell antigen like domains 2 (Lims2), mRNA [NM_001012163]	AACCACAGTAGGTAGCTTGTGCTTACACTGTGTCAGCAAACCCAGCTAGAGGGCTGGGAC	NM_001012163	chr18:24385874-24385933	527.81	468.286	562.777	-1.28919	-1.2979	-1.27272	Detected	Detected	Detected
	23	24572	A_64_P012647	Rn.40291	Samd4b	sterile alpha motif domain containing 4B	Rattus norvegicus sterile alpha motif domain containing 4B (Samd4b), mRNA [NM_001107498]	TATGAATATGGCTGGTAACCATTGTGTATGTTATTAAAGATACAAAATGTTGGGAAAAAA	NM_001107498	chr1:83507777-83507718	5812.05	4669.14	7157	2.17176	2.0198	2.396	Detected	Detected	Detected
	24	21633	A_44_P419291	Rn.10521	Chn2	chimerin (chimaerin) 2	Rattus norvegicus chimerin (chimaerin) 2 (Chn2), mRNA [NM_032084]	GGAAATTGAAGCAAGAGGATTAAAATCAGAAGGGCTTTACAGAGTCTCTGGGTTCACAGA	NM_032084	chr4:82669244-82671912	116.422	102.046	186.118	-3.46985	-3.49607	-2.86907	Detected	Detected	Detected
	25	2587	A_42_P542638	Rn.93024	Ppp2r3a	protein phosphatase 2, regulatory subunit B'', alpha	Rattus norvegicus protein phosphatase 2, regulatory subunit B'', alpha (Ppp2r3a), mRNA [NM_001012202]	ATCTTCATTTCTAGCAGAAGGCTTACTTGAAGACTTAAGGAATGTAACATACCATGGAAA	NM_001012202	chr8:106062061-106062002	267.469	254.073	295.558	-2.26984	-2.18004	-2.20184	Detected	Detected	Detected
	26	23161	A_44_P557541	Rn.37469	Strn	striatin, calmodulin binding protein	Rattus norvegicus striatin, calmodulin binding protein (Strn), mRNA [NM_019148]	ACCCGAGCCATATGGTAGCATCGTTCAGCAAGGGATATACAAGCATCTTCAACATGGAAA	NM_019148	chr6:1431628-1431569	109.809	87.1196	95.0023	-3.55422	-3.72422	-3.83925	Detected	Detected	Detected
	27	6508	A_44_P162099	Rn.94903	Glrb	glycine receptor, beta	Rattus norvegicus glycine receptor, beta (Glrb), mRNA [NM_053296]	TGGCAGCTTACCAAGAGATTTTGAATTATCCAATTATGACTGCTATGGGAAACCCATTGA	NM_053296	chr2:172452029-172451970	65.3153	54.4662	57.0852	-4.30372	-4.40186	-4.5741	Detected	Not Detected	Detected
	28	17140	A_64_P086565	Rn.3271	Rras2	related RAS viral (r-ras) oncogene homolog 2	Rattus norvegicus related RAS viral (r-ras) oncogene homolog 2 (Rras2), mRNA [NM_001013434]	TTATAAAGTGGACCCTTGTATAGCTTCAGGTGCTAGAATTAAAGTTGATCTGTTATCACC	NM_001013434	chr1:172026322-172026263	1981.42	1578.01	2769.69	0.619255	0.454748	1.02637	Detected	Detected	Detected
	29	14336	A_44_P147328	Rn.223252	RGD1560248	similar to formin-like 2 isoform B	Uncharacterized protein [Source:UniProtKB/TrEMBL;Acc:F1M248] [ENSRNOT00000006433]	GCAGAATTAAGAAGGCGACAAGTTAAAGATAACCGTCATGTGTACGAGGGAAAAGACGGC	XM_001066238	chr3:34649968-34650027	45.6453	27.7803	59.555	-4.82067	-5.37315	-4.51299	Not Detected	Not Detected	Detected
	30	12979	A_64_P050984	Rn.14619	Sema5a	sema domain, seven thrombospondin repeats (type 1 and type 1-like), transmembrane domain (TM) and short cytoplasmic domain, (semaphorin) 5A	Rattus norvegicus sema domain, seven thrombospondin repeats (type 1 and type 1-like), transmembrane domain (TM) and short cytoplasmic domain, (semaphorin) 5A (Sema5a)	ATGACTGCCCATATTTCTGAGACTTCAGAGATGATGTGTGGATCCATTTCAAGTGCATTT	NM_001107659	chr2:85152045-85152104	1211.3	837.804	804.627	-0.0907211	-0.458677	-0.756967	Detected	Detected	Detected
	31	12585	A_64_P015312	Rn.162738	Fam3c	family with sequence similarity 3, member C	Rattus norvegicus family with sequence similarity 3, member C (Fam3c), mRNA [NM_198771]	ATAAAGAACAATAAAGACACAAACAAGTACGAGGGGTGGCCCGAGGTGGTCGAGATGGAA	NM_198771	chr4:48629530-48629471	1489.59	1317.45	1859.89	0.207637	0.194387	0.451858	Detected	Detected	Detected
	32	2003	A_44_P126154	Rn.60570	Cdc37l1	cell division cycle 37 homolog (S. cerevisiae)-like 1	Rattus norvegicus cell division cycle 37 homolog (S. cerevisiae)-like 1 (Cdc37l1), mRNA [NM_001011941]	TCAAGGCAAGAGTAAGACTTTACGCTCAGTCACAAAGCTTTGCACCTGTGACAGTTGAGA	NM_001011941	chr1:232647730-232647789	939.582	792.157	795.89	-0.457191	-0.539503	-0.772718	Detected	Detected	Detected
	33	3849	A_42_P836392	Rn.46942	Elovl6	ELOVL fatty acid elongase 6	Rattus norvegicus ELOVL fatty acid elongase 6 (Elovl6), mRNA [NM_134383]	GCCTGCGTAGATTAAACCCTAAGTTAAGTTCTAAGTGCTGTCAAACACCTGACATATATT	NM_134383	chr2:227054046-227054105	9135.7	8702.37	9167.63	2.82423	2.91805	2.75319	Detected	Detected	Detected
	34	17056	A_44_P441166	Rn.214048	Atm	ataxia telangiectasia mutated	Rattus norvegicus ataxia telangiectasia mutated homolog (human) (Atm), mRNA [NM_001106821]	TTTGCCAAAACTTTGAGCCAGTTTTCCGTTACTTCTGCATGGAAAAATTCTTGGATCCAG	NM_001106821	chr8:56900776-56900717	63.6866	23.0844	63.692	-4.34015	-5.6403	-4.4161	Not Detected	Not Detected	Detected
	35	19027	A_64_P041902	Rn.98323	Lrrc42	leucine rich repeat containing 42	Rattus norvegicus leucine rich repeat containing 42 (Lrrc42), mRNA [NM_001025653]	GGGGAGGGAAGGCTATGGACGTCTGTAATAATTTCTAATGTATATTTTCAATACATAGTA	NM_001025653	chr5:128322377-128322318	4448.13	3175.73	3601.41	1.78592	1.46373	1.4052	Detected	Detected	Detected
MO (Myelinating oligodendrocyte)	1	12050	A_44_P147055	Rn.10444	Gjb1	gap junction protein, beta 1	Rattus norvegicus gap junction protein, beta 1 (Gjb1), mRNA [NM_017251]	ACCCCCTTCACCTGGAAGAGGTAAAGAGGCACAAGGTGCACATCTCAGGGACACTGTGGT	NM_017251	chrX:89455686-89455745	82.5496	90.637	233.426	-3.96588	-3.66712	-2.54232	Detected	Detected	Detected
	2	17126	A_44_P425380	Rn.153992	Ndrg1	N-myc downstream regulated 1	Rattus norvegicus N-myc downstream regulated 1 (Ndrg1), mRNA [NM_001011991]	TGATTCCGCAAATACTTCAGTGGTTTAAGGCTCTTGCTATGTAGTTTATGTACCCCATCA	NM_001011991	chr7:104302957-104302898	9.83958	13.1556	4.76561	-7.03447	-6.45154	-8.15648	Not Detected	Not Detected	Not Detected
	3	15107	A_42_P766909	Rn.73852	Ppp1r14a	protein phosphatase 1, regulatory (inhibitor) subunit 14A	Rattus norvegicus protein phosphatase 1, regulatory (inhibitor) subunit 14A (Ppp1r14a), mRNA [NM_130403]	CAGGGAGGCAGACATGCCAGATGAGGTCAACATCGACGAGCTGCTGGAATTGGACAGTGA	NM_130403	chr1:84421849-84423883	69.9493	54.0982	21.4791	-4.20483	-4.41164	-5.98428	Detected	Not Detected	Not Detected
	4	27119	A_44_P355073	Rn.216598	Adssl1		PREDICTED: Rattus norvegicus adenylosuccinate synthase like 1, transcript variant 2 (Adssl1), mRNA [XM_001072867]	ACATACTGGATGTCCTGAGCGAGATTAAAGTTGGTATCTCCTACAAGCTCAACGGGAAGA	XM_001072867		10.3919	10.1802	5.04148	-6.95568	-6.82145	-8.0753	Not Detected	Not Detected	Not Detected
	5	23304	A_64_P032833	Rn.21677	Aspa	aspartoacylase	Rattus norvegicus aspartoacylase (Aspa), mRNA [NM_024399]	TTTGCAAAGACAACAAAACTAACACTCAACGCAAAAAGCATCCGCTCCACTTTGCACTAA	NM_024399	chr10:60179028-60178969	33.9866	22.9346	83.4399	-5.24617	-5.64969	-4.02648	Not Detected	Not Detected	Detected
	6	4593	A_44_P1013405	Rn.22552	Acy3	aspartoacylase (aminocyclase) 3	Rattus norvegicus aspartoacylase (aminocyclase) 3 (Acy3), mRNA [NM_001009603]	ATAATCCAAGTCATATGCCTACCTAACCTCAGTCTCCCTATCTGAGCAATGGGTCTCAAG	NM_001009603	chr1:206572674-206572733	3354.62	2502.49	3149.64	1.37887	1.12	1.21183	Detected	Detected	Detected
	7	3951	A_64_P159519	Rn.11377	Pla2g16	phospholipase A2, group XVI	Rattus norvegicus phospholipase A2, group XVI (Pla2g16), mRNA [NM_017060]	TTGGCGGCCTTGGGCCTCATTGGAGTCATGCTCTCAAGAAACAAGAAACAGAAGCAGTGA	NM_017060	chr1:210315089-210315148	736.541	459.028	76.3026	-0.808445	-1.32671	-4.15548	Detected	Detected	Detected
	8	22830	A_43_P17795	Rn.12811	Efhd1	EF-hand domain family, member D1	Rattus norvegicus EF-hand domain family, member D1 (Efhd1), mRNA [NM_001109310]	CCCGTGTAGTCCTATGTCAACAAGTCCTGTTTATCTATGGTTCTCAGAGGACATGTTGCA	NM_001109310	chr9:86123799-86123858	25.9739	32.9762	26.0825	-5.63407	-5.12579	-5.70413	Not Detected	Not Detected	Not Detected
	9	19964	A_64_P055738	Rn.198908	Itgb4	integrin, beta 4	Rattus norvegicus integrin, beta 4 (Itgb4), mRNA [NM_013180]	CAAAAAGCTGGAGCCGACACAAGGACCCAGCCTTTGTTCTGCACTTAATAAAAGACTTTG	NM_013180	chr10:106116571-106116630	26.4385	23.3188	12.2138	-5.6085	-5.62573	-6.7987	Not Detected	Not Detected	Not Detected
	10	4347	A_64_P141732	Rn.76545	Hapln2	hyaluronan and proteoglycan link protein 2	Rattus norvegicus hyaluronan and proteoglycan link protein 2 (Hapln2), mRNA [NM_022285]	AGGGGCTTCCTGGGCATTAACTGACCAATAAAATAACATGGCACCTTCTTTGTTCGATAA	NM_022285	chr2:180104743-180104684	125.931	40.4097	88.466	-3.35658	-4.83251	-3.94209	Detected	Not Detected	Detected
	11	7911	A_64_P017163	Rn.63285	Mbp	myelin basic protein	Rattus norvegicus myelin basic protein (Mbp), transcript variant 1, mRNA [NM_001025291]	GGCTGGACAGAAGCACCTACTGTTCTTGGATATTGAAATAAAATAATAAACTTGCAATGA	NM_001025291	chr18:79057264-79057323	112478	75090.1	149120	6.44621	6.02719	6.77698	Detected	Detected	Detected
	12	24646	A_43_P15654	Rn.162907	Hcn2	hyperpolarization activated cyclic nucleotide-gated potassium channel 2	Rattus norvegicus hyperpolarization activated cyclic nucleotide-gated potassium channel 2 (Hcn2), mRNA [NM_053684]	ACGCCATCATCCAGGAGATTGTCAAATATGACCGTGAGATGGTGCAGCAGGCAGAGCTGG	NM_053684	chr7:11485873-11485814	132.274	127.896	117.833	-3.28568	-3.17032	-3.52854	Detected	Detected	Detected
	13	25896	A_44_P1019480	Rn.17464	Cdc42ep2	CDC42 effector protein (Rho GTPase binding) 2	Rattus norvegicus CDC42 effector protein (Rho GTPase binding) 2 (Cdc42ep2), mRNA [NM_001009689]	TTTGAGCCTTTGTTTTCCCTACTCTCAATGGACAGAGTATATCTTTGTTTTCATCTAACA	NM_001009689	chr1:208548496-208548437	17.4973	13.5278	27.4004	-6.20401	-6.41129	-5.63302	Not Detected	Not Detected	Not Detected
	14	27850	A_44_P465329	Rn.10174	Mal	mal, T-cell differentiation protein	Rattus norvegicus mal, T-cell differentiation protein (Mal), mRNA [NM_012798]	TCTAAAATGCTCTAGTCTGTGTTTGGGCATGTTCTCAGATCATTTCTTTCGGGGAGAAGA	NM_012798	chr3:115167574-115167515	10.0737	9.77939	4.92378	-7.00055	-6.8794	-8.10938	Not Detected	Not Detected	Not Detected
	15	13903	A_43_P12283	Rn.9687	Mog	myelin oligodendrocyte glycoprotein	Rattus norvegicus myelin oligodendrocyte glycoprotein (Mog), mRNA [NM_022668]	AGGACCTTGAGAAGCAAGGGTCGAGAACTGGGTCTGTTCTCTCATTTTTCTCCTATCTTA	NM_022668	chr20:1611776-1611835	33.3654	18.1798	69.0338	-5.27279	-5.98488	-4.29991	Not Detected	Not Detected	Detected
	16	17081	A_44_P496255	Rn.229665	Slco3a1	solute carrier organic anion transporter family, member 3a1	Rattus norvegicus solute carrier organic anion transporter family, member 3a1 (Slco3a1), mRNA [NM_177481]	GTGGTCTACAGATACCTGTACGTCAGCATCGCCATTGCACTCAAATCCTTCGCCTTCATC	NM_177481	chr1:129580401-129580342	797.571	717.832	930.131	-0.693598	-0.681643	-0.547853	Detected	Detected	Detected
	17	9232	A_43_P11558	Rn.11339	Apod	apolipoprotein D	Rattus norvegicus apolipoprotein D (Apod), mRNA [NM_012777]	ATCGACATCGCCAAAATAACAACAAAAGACCAAGCAAACTGCCCGGACTTCCTGTAAAGG	NM_012777	chr11_random:890897-890956	2416.54	1509.59	3600.1	0.905663	0.390797	1.40468	Detected	Detected	Detected
	18	16097	A_64_P052670	Rn.103770	Gsn	gelsolin	Rattus norvegicus gelsolin (Gsn), mRNA [NM_001004080]	AAGGCTTTGAGCCTCCTTCCTTTGTGGGCTGGTTCCTCGGCTGGGATGATGACTACTGGT	NM_001004080	chr3:14385981-14386040	11282	10001	6227.84	3.12867	3.11871	2.19537	Detected	Detected	Detected
	19	4424	A_44_P106456	Rn.105730	Pdlim2	PDZ and LIM domain 2	Rattus norvegicus PDZ and LIM domain 2 (Pdlim2), mRNA [NM_001007622]	TTGTACTGTGAGAAGCACGCCCGCCAGCGCTACTCAATGCCTGGAACTCTCAGCTCTCAA	NM_001007622	chr15:50564534-50564475	203.895	143.016	90.8331	-2.66138	-3.00912	-3.904	Detected	Detected	Detected
	20	18714	A_64_P026953	Rn.156009	Prr18	proline rich 18	Rattus norvegicus proline rich 18 (Prr18), mRNA [NM_001108464]	AAGGTGTCGCTGCTCAATGAGAAGCACAAGTATGATGATGAGGAGTACGAGGAGGAGGTG	NM_001108464	chr1:47042584-47042525	36.5291	82.8217	40.9423	-5.14209	-3.79721	-5.05362	Not Detected	Not Detected	Detected
	21	16567	A_43_P11040	Rn.196026	Tppp3	tubulin polymerization-promoting protein family member 3	Rattus norvegicus tubulin polymerization-promoting protein family member 3 (Tppp3), mRNA [NM_001009639]	TGCTCTGGCCAAGTGCCTAATTCTTACCCAGACCTCAATAAAGATACCTTTTGTACCAGG	NM_001009639	chr19:35284099-35284040	333.495	245.096	52.6357	-1.95155	-2.23194	-4.69117	Detected	Detected	Detected
	22	576	A_44_P510401	Rn.137185	Tbc1d9b	TBC1 domain family, member 9B (with GRAM domain)	Rattus norvegicus TBC1 domain family, member 9B (with GRAM domain) (Tbc1d9b), mRNA [NM_001108274]	CATCCTGACAGAGTCTGTGCTAGTGAACTTCTTTGAGAAGAGGGTAGACATTGGACTCAA	NM_001108274	chr10:35719295-35719354	982.462	872.743	950.827	-0.392809	-0.399733	-0.516104	Detected	Detected	Detected
	23	8314	A_43_P12832	Rn.86956	Nol3	nucleolar protein 3 (apoptosis repressor with CARD domain)	Rattus norvegicus nucleolar protein 3 (apoptosis repressor with CARD domain) (Nol3), mRNA [NM_053516]	CTAAGCAAATGAATAAAAACTTCCCAGCTGTGTTTCCAAGCTTTCACAGATGGAAAAATT	NM_053516	chr19:35095941-35096000	1189.81	1146.06	734.943	-0.116554	-0.00667286	-0.887655	Detected	Detected	Detected
	24	11941	A_44_P105377	Rn.33056	Cenpb	centromere protein B	Uncharacterized protein [Source:UniProtKB/TrEMBL;Acc:D4A5E3] [ENSRNOT00000002929]	TTTCCCATTGATGACCGAGTGCAGAGTCACATCCTTCATTTGGAACATGATCTGGTCCAT	XM_342521	chr3:118884583-118884524	1871.15	1810.97	2363.52	0.536642	0.653402	0.79758	Detected	Detected	Detected
	25	26293	A_43_P10089	Rn.9239	Slc45a3	solute carrier family 45, member 3	Rattus norvegicus solute carrier family 45, member 3 (Slc45a3), mRNA [NM_001135868]	ACCGTATGTGATAAATCAGAGTATAATGTTTATGGTAATGAAATTAAAAGCTTCGTATAT	NM_001135868	chr13:44861104-44861163	10.866	10.6753	13.6453	-6.89132	-6.75294	-6.63881	Not Detected	Not Detected	Not Detected
	26	633	A_64_P133286	Rn.25053	Opalin	oligodendrocytic myelin paranodal and inner loop protein	Rattus norvegicus oligodendrocytic myelin paranodal and inner loop protein (Opalin), mRNA [NM_001017386]	GAAGAAGTAGAGAGAAGAAGAGGTCTTTGGTGGCTCGTGCCCAGACTGAGCCTGGAATGA	NM_001017386	chr1:246236946-246236887	95.6988	25.2548	9.37197	-3.75264	-5.51066	-7.18079	Not Detected	Not Detected	Not Detected
	27	7435	A_64_P052101	Rn.221856	Arsg	arylsulfatase G	Rattus norvegicus arylsulfatase G (Arsg), mRNA [NM_001047877]	TCCGTGACCCCTTGCTGTAACCCTTATCAAATTACCTGCCGTTGCCAACCCGGGGAATGA	NM_001047877	chr10:98754692-98754633	463.146	435.979	284.351	-1.47775	-1.40103	-2.25762	Detected	Detected	Detected
	28	29603	A_64_P149119	Rn.204423	Rftn1	raftlin lipid raft linker 1	Rattus norvegicus raftlin lipid raft linker 1 (Rftn1), mRNA [NM_001135011]	ACCTGAACTCTGGAGACCCTGCTGATGTGGAAGGCAGAGATGTTGGAGAGGAAGCCTCCT	NM_001135011	chr9:6206914-6206973	14.042	9.95306	20.4254	-6.52139	-6.85401	-6.05685	Not Detected	Not Detected	Not Detected
	29	26369	A_64_P323490	Rn.10539	Adap1	ArfGAP with dual PH domains 1	Rattus norvegicus ArfGAP with dual PH domains 1 (Adap1), mRNA [NM_133567]	CCCCAGCCCTGATTGCTGCTGGCAGGCCAGTAGTTAAAGCTACCTGTATTTATTTCCCCC	NM_133567	chr12:15877360-15877419	147.436	139.61	169.33	-3.12913	-3.04389	-3.00545	Detected	Detected	Detected
	30	3572	A_64_P028140	Rn.8415	Plekhb1	pleckstrin homology domain containing, family B (evectins) member 1	Rattus norvegicus pleckstrin homology domain containing, family B (evectins) member 1 (Plekhb1), mRNA [NM_172033]	ATTCCTAGCATATGTGAGGGCACCACTGGCTCAGCTGCAGACACTAATAAAGATATGACT	NM_172033	chr1:158081995-158081936	11967.9	8990.29	6868.04	3.21381	2.96501	2.33654	Detected	Detected	Detected
	31	15878	A_64_P044757	Rn.91296	Tf	transferrin	Rattus norvegicus transferrin (Tf), mRNA [NM_001013110]	CGTCTTCACTGCTGTGTGTTACCACATACACAGAGCACAAAATAAAAAATGACTGTTGAC	NM_001013110	chr8:108217837-108217778	45.8566	27.1535	148.761	-4.81401	-5.40608	-3.19229	Not Detected	Not Detected	Detected
	32	11059	A_64_P132852	Rn.146185	Insc	inscuteable homolog (Drosophila)	Rattus norvegicus inscuteable homolog (Drosophila) (Insc), mRNA [NM_001106285]	CAGCCTCGGCTTGTGGATTCCTTCTTGCTGTGTAGCAATATGGAGGAGAGTTTTGTTTAG	NM_001106285	chr1:172913169-172913228	144.903	122.772	212.535	-3.15412	-3.2293	-2.67759	Detected	Detected	Detected
	33	8875	A_44_P531758	Rn.98208	Cryab	crystallin, alpha B	Rattus norvegicus crystallin, alpha B (Cryab), mRNA [NM_012935]	GACAAGGAAGTTTCCCATCAGCGAATGAACATCTGTGACTAGTGCCGAAGCTTACTAATG	NM_012935	chr8:54111396-54111455	8953	7556.83	2401.89	2.79509	2.71442	0.820812	Detected	Detected	Detected
	34	11249	A_44_P224453	Rn.63144	Kif5a	kinesin family member 5A	Rattus norvegicus kinesin family member 5A (Kif5a), mRNA [NM_212523]	CGTTGTGAGCTTCCTAAATTGGAAAAACGACTTCGGGCTACGGCTGAGAGAGTTAAGGCC	NM_212523	chr7:67190167-67190108	79.9288	60.5444	42.5611	-4.01242	-4.24922	-4.99768	Detected	Detected	Detected
	35	1864	A_64_P145751	Rn.26957	Trak2	trafficking protein, kinesin binding 2	Rattus norvegicus trafficking protein, kinesin binding 2 (Trak2), mRNA [NM_133560]	CGCCAATAGCTCTTTATGCGCTTCCTTTGCTTCATCAATTGTAAATCAGATAATAAATTG	NM_133560	chr9:57474775-57474716	19277.6	17496.7	22579.7	3.90157	3.92565	4.05359	Detected	Detected	Detected
	36	17068	A_43_P12808	Rn.8282	Cldn11	claudin 11	Rattus norvegicus claudin 11 (Cldn11), mRNA [NM_053457]	ACCGTTTCTATTACTCTTCTGGTTCCAGCTCGCCAACGCATGCCAAGAGTGCCCATGTCT	NM_053457	chr2:116627517-116627458	87.9134	32.5326	278.856	-3.87506	-5.14533	-2.28577	Not Detected	Not Detected	Detected
Microglia	1	19300	A_64_P048887	Rn.105052	Slfn2	schlafen 2	Rattus norvegicus schlafen 2 (Slfn2), mRNA [NM_001107031]	ATGTTGAAGTTACATCACTTTCAGTGAAACGCCTGCGAAAACGCATCAGAGAGATCCTCC	NM_001107031	chr10:71241557-71241616	22.6566	28.0882	5.22001	-5.8312	-5.35725	-8.02509	Not Detected	Not Detected	Not Detected
	2	3635	A_44_P1027971	Rn.171137	Gpr84	G protein-coupled receptor 84	Rattus norvegicus G protein-coupled receptor 84 (Gpr84), mRNA [NM_001109509]	GGCCACAGAGTTTCCGACGGTTCCATTAGAGCTAGTAGTCCACTCACCAGGCCAGGTCAA	NM_001109509	chr7:142218026-142217967	10.7362	15.1685	5.09189	-6.90866	-6.24614	-8.06094	Not Detected	Not Detected	Not Detected
	3	5790	A_44_P552514	Rn.229736	Ccr7	chemokine (C-C motif) receptor 7	Rattus norvegicus chemokine (C-C motif) receptor 7 (Ccr7), mRNA [NM_199489]	GGATCTTTGGTGCCTACCTGTGTAAGAGCATCTTTGGCATCTACAAGTTAAGCTTCTTCA	NM_199489	chr10:87925865-87925806	10.5245	14.7461	7.7229	-6.93739	-6.28689	-7.46	Not Detected	Not Detected	Not Detected
	4	856	A_42_P518855	Rn.19770	Bcl2a1	BCL2-related protein A1	Rattus norvegicus BCL2-related protein A1 (Bcl2a1), mRNA [NM_133416]	GAGTTGCTTTCTCTGTACAAAAGGAAGTTGAAAAGAATCTGAAGCCATACTTGGATGACT	NM_133416	chr8:94045244-94045303	9.65744	9.38718	4.63375	-7.06143	-6.93845	-8.19696	Not Detected	Not Detected	Not Detected
	5	19665	A_64_P034414	Rn.2275	Tnf	tumor necrosis factor	Rattus norvegicus tumor necrosis factor (Tnf), mRNA [NM_012675]	AGCCGTGACTGTAATCGCCCTACGGGTCATTGAGAGAAATAAAGTTCGCTTGGAAAAGAA	NM_012675	chr20:3663558-3663617	12.738	8.82824	4.41678	-6.662	-7.02702	-8.26615	Not Detected	Not Detected	Not Detected
	6	5225	A_64_P051322	Rn.38575	Ncf1	neutrophil cytosolic factor 1	Rattus norvegicus neutrophil cytosolic factor 1 (Ncf1), mRNA [NM_053734]	CTGACTTTTTTCAGCGATGAACAGTGTGGAAGTGTAATCGGAATAAACCCTTTCCTCCCC	NM_053734	chr12:23587232-23587291	52.4994	51.5153	47.298	-4.61884	-4.48222	-4.84544	Not Detected	Not Detected	Detected
	7	2381	A_64_P011489	Rn.44228	Gdf15	growth differentiation factor 15	Rattus norvegicus growth differentiation factor 15 (Gdf15), mRNA [NM_019216]	TATGCACAGGACAGACAGCGGCGTGTCACTGCAGACTTATGATGATCTGGTAGCCCAGGG	NM_019216	chr16:19313390-19313449	112.072	113.799	72.4459	-3.52479	-3.33881	-4.23031	Detected	Detected	Detected
	8	21715	A_64_P133455	Rn.127158	Osm	oncostatin M	Rattus norvegicus oncostatin M (Osm), mRNA [NM_001006961]	AGATCAAGATAGACAGCTGCCGCTTCCTCTGGGGCTACCATCGCTTCATGGGTTCAGTGG	NM_001006961	chr14:84859880-84859939	21.5362	30.7968	39.9003	-5.90438	-5.22444	-5.09082	Not Detected	Not Detected	Detected
	9	5023	A_64_P137208	Rn.126809	Lrrc25	leucine rich repeat containing 25	PREDICTED: Rattus norvegicus leucine rich repeat containing 25 (Lrrc25), mRNA [XM_001070537]	AGTCCGAACTTTATCTGAATTCACAGTTCTGCTCGCTCTGTGTCCCCTCTGCCTGCTGCT	XM_001070537	chr16:19314900-19314841	471.301	466.845	412.553	-1.45256	-1.30235	-1.72071	Detected	Detected	Detected
	10	8401	A_44_P344228	Rn.137467	RT1-DOa	RT1 class II, locus DOa	Rattus norvegicus RT1 class II, locus DOa (RT1-DOa), mRNA [NM_183051]	ATCTCCATGATCAGAGCTCATCTGGACGTCTTGGTAGAACGCTCCAACCGAACCAGAGCC	NM_183051	chr20:4891189-4891130	9.79467	13.3026	4.69157	-7.04107	-6.43551	-8.17907	Not Detected	Not Detected	Not Detected
	11	24109	A_44_P190568	Rn.20096	Cd83	CD83 molecule	Rattus norvegicus CD83 molecule (Cd83), mRNA [NM_001108410]	CAGTGTTTTGCTCTTGAAGGACTAATCACAAGTTCTTGAAGATATGGACCTATGGGAGCT	NM_001108410	chr17:26705927-26705868	534.656	418.802	166.388	-1.2706	-1.45902	-3.03073	Detected	Detected	Detected
	12	9781	A_42_P714311	Rn.10139	Ccl3	chemokine (C-C motif) ligand 3	Rattus norvegicus chemokine (C-C motif) ligand 3 (Ccl3), mRNA [NM_013025]	GTGTTTGGTGACAATTATTCTAGGTAGACGTGATGACAAAGTCATGAACTGACAAATGTA	NM_013025	chr10:71744670-71744611	10.2047	9.83167	5.00781	-6.98191	-6.87171	-8.08496	Not Detected	Not Detected	Not Detected
	13	28952	A_64_P041507	Rn.200585	Slamf8	SLAM family member 8	Rattus norvegicus SLAM family member 8 (Slamf8), mRNA [NM_001105973]	ATTACACTGTTCCTGATTCTGGCTGGTCTCTTTGGGGCATGGCACCATGGCCTGTGCTCA	NM_001105973	chr13:88588984-88588925	9.69774	9.34109	4.69686	-7.05542	-6.94555	-8.17745	Not Detected	Not Detected	Not Detected
	14	26650	A_64_P015460	Rn.37880	Ccl4	chemokine (C-C motif) ligand 4	Rattus norvegicus chemokine (C-C motif) ligand 4 (Ccl4), mRNA [NM_053858]	TCTCTTACACCTCCCGGAAGATTCATCGGAACTTTGTGATGGATTACTATGAGACCAGCA	NM_053858	chr10:71760265-71760324	10.0387	9.76702	4.93803	-7.00557	-6.88123	-8.10521	Not Detected	Not Detected	Not Detected
	15	10554	A_44_P438060	Rn.3574	Gna15	guanine nucleotide binding protein, alpha 15	Rattus norvegicus guanine nucleotide binding protein, alpha 15 (Gna15), mRNA [NM_053542]	AGTCAGGAGAACCGTATGAAGGAGAGTCTCGCTCTGTTTAGCACGATCCTAGAGCTGCCC	NM_053542	chr7:9682899-9683764	10.1101	9.94428	6.50348	-6.99535	-6.85528	-7.70793	Not Detected	Not Detected	Not Detected
	16	6428	A_43_P14911	Rn.9869	Il1b	interleukin 1 beta	Rattus norvegicus interleukin 1 beta (Il1b), mRNA [NM_031512]	GCTGAAAATGAAGAGTTTCATATTGTGTGGATGAGAGTGTTTATGAATGAAGCACAAGCA	NM_031512	chr3:116964524-116964465	10.3671	13.884	5.15794	-6.95913	-6.37379	-8.04235	Not Detected	Not Detected	Not Detected
	17	12605	A_44_P260036	Rn.6064	Plau	plasminogen activator, urokinase	Rattus norvegicus plasminogen activator, urokinase (Plau), mRNA [NM_013085]	GTCTACACGAGGGTCTCATACTTCCTGAACTGGATTCAGTCCCACATTGGAGAAGAGAAT	NM_013085	chr15:3680770-3680711	9.75643	9.60361	4.7154	-7.04671	-6.90557	-8.17176	Not Detected	Not Detected	Not Detected
	18	16631	A_64_P132576	Rn.145427	Ccl9	chemokine (C-C motif) ligand 9	Rattus norvegicus chemokine (C-C motif) ligand 9 (Ccl9), mRNA [NM_001012357]	TAGGATGAAATCCATTCTGCCTTAGCCCATTAATATGCCTGTGAGGACCCAGCTGATCTT	NM_001012357	chr10:71646043-71645984	10.4209	10.7964	18.1525	-6.95166	-6.73667	-6.22705	Not Detected	Not Detected	Not Detected
	19	18215	A_64_P066539	Rn.155038	Tmem119	transmembrane protein 119	Rattus norvegicus transmembrane protein 119 (Tmem119), mRNA [NM_001107155]	TTCTTGACACCCTGCCTTGGCCATTGTGGGTGCCAATCCTGACCCTGAATGGGCAAAGCT	NM_001107155	chr12:43868969-43869028	12.3567	8.73097	10.8283	-6.70584	-7.043	-6.97241	Not Detected	Not Detected	Not Detected
	20	10713	A_44_P487761	Rn.105647	C1qa	complement component 1, q subcomponent, A chain	Rattus norvegicus complement component 1, q subcomponent, A chain (C1qa), mRNA [NM_001008515]	CCAGCAAAGGGCCGCATTTACCAGGGTACTGAAGCCGACAGCATCTTCAGTGGATTCCTC	NM_001008515	chr5:155662637-155662578	9.00139	8.8361	4.32779	-7.16292	-7.02574	-8.29551	Not Detected	Not Detected	Not Detected
	21	1925	A_64_P037425	Rn.228738	Irf8	interferon regulatory factor 8	Rattus norvegicus interferon regulatory factor 8 (Irf8), mRNA [NM_001008722]	GATATCTGTACCTCACACCAGAGACCCTTTTTCAGAGAAAATCAACAGATCACCGTCTAA	NM_001008722	chr19:51116671-51116730	11.4366	10.8373	7.39002	-6.81748	-6.73121	-7.52357	Not Detected	Not Detected	Not Detected
	22	1997	A_44_P624451	Rn.48445	RGD1561145	similar to novel protein	Rattus norvegicus similar to novel protein (RGD1561145), mRNA [NM_001134605]	CTCTGGGAACGTTCCCTCGAAATCTGTCTTGGAAGACTCTACTTTTCCAGTCTATACCAA	NM_001134605	chr16:8339019-8339078	11.0515	10.7244	5.09061	-6.8669	-6.74632	-8.0613	Not Detected	Not Detected	Not Detected
	23	15825	A_64_P014427	Rn.93631	Pla2g15	phospholipase A2, group XV	Rattus norvegicus phospholipase A2, group XV (Pla2g15), mRNA [NM_001004277]	AACACTTGCTACCAGCTGAATGGGTTTTGGTTTGCGGGGAAACAGTCCAGAGATTTGAAA	NM_001004277	chr19:36015132-36015191	1171.38	1071.2	1162.71	-0.139071	-0.104135	-0.225864	Detected	Detected	Detected
	24	9166	A_64_P136909	Rn.7070	Cxcl16	chemokine (C-X-C motif) ligand 16	Rattus norvegicus chemokine (C-X-C motif) ligand 16 (Cxcl16), mRNA [NM_001017478]	CGAGGTTCAACCTGCCCATTAACAGATTAATTTTAAAAAGTGTCTGCTTTTTACATTGTG	NM_001017478	chr10:57296218-57296159	463.707	327.085	175.188	-1.476	-1.81563	-2.95638	Detected	Detected	Detected
	25	22068	A_44_P536613	Rn.155971	Ch25h	cholesterol 25-hydroxylase	Rattus norvegicus cholesterol 25-hydroxylase (Ch25h), mRNA [NM_001025415]	CCTGTGTGCCGGCAGTGAGAGCTGCTTGGACTCCGGAGAGCAATGTACTGTACACTTGAA	NM_001025415	chr1:238457515-238457456	10.5603	10.1163	7.12348	-6.93248	-6.83054	-7.57656	Not Detected	Not Detected	Not Detected
	26	2908	A_43_P11749	Rn.10945	Hck	hemopoietic cell kinase	Rattus norvegicus hemopoietic cell kinase (Hck), mRNA [NM_013185]	ATCTGCAATCTGCCATTCTCAGGGCCTCCAAGTTAGTGTTTCTCATTTGCCTGGAATGAA	NM_013185	chr3:143490146-143490205	98.5051	17.3515	13.3498	-3.71094	-6.05215	-6.6704	Not Detected	Not Detected	Not Detected
	27	12564	A_64_P010648	Rn.137780	Ccl12	chemokine (C-C motif) ligand 12	Rattus norvegicus chemokine (C-C motif) ligand 12 (Ccl12), mRNA [NM_001105822]	CCTTCCCCATGGACAGTGCGATAGTTATTTATTATGATATCTAAAGAGAGATGCTTTTAA	NM_001105822	chr10:70322447-70322506	16.3278	10.3544	7.41776	-6.30381	-6.79697	-7.51816	Not Detected	Not Detected	Not Detected
	28	8373	A_64_P004854	Rn.10137	Ptafr	platelet-activating factor receptor	Rattus norvegicus platelet-activating factor receptor (Ptafr), mRNA [NM_053321]	CCACTGGTTTGCAATATCCATTTACCACAGTAGGTTTGCTTAATAAACATTTTTCTCTTC	NM_053321	chr5:152565749-152565690	50.9246	10.8784	5.28394	-4.66277	-6.72574	-8.00753	Not Detected	Not Detected	Not Detected
	29	26341	A_64_P241649	Rn.11988	Cd300a	Cd300a molecule	Rattus norvegicus Cd300a molecule (Cd300a), mRNA [NM_001205348]	GAAGGTCTCTCTGACCCTCACCCGTGACTCCTTGTCATCTGATCCCTTCAATGGTGACCA	NM_001205348	chr10:104788868-104788927	12.5094	9.69271	25.1252	-6.68812	-6.89225	-5.75808	Not Detected	Not Detected	Detected
	30	16717	A_42_P562617	Rn.203787	Irf5	interferon regulatory factor 5	Rattus norvegicus interferon regulatory factor 5 (Irf5), mRNA [NM_001106586]	TTCTCTAATATGCCTGTCTCTGAAGAAATAAAGTCAGCAGCCCCAGTGGGAGGCAGGAAA	NM_001106586	chr4:56418353-56418412	69.1164	55.9488	60.1976	-4.22211	-4.36311	-4.49751	Detected	Detected	Detected
	31	21017	A_44_P433783	Rn.230674	Spi1	spleen focus forming virus (SFFV) proviral integration oncogene spi1	Rattus norvegicus spleen focus forming virus (SFFV) proviral integration oncogene spi1 (Spi1), mRNA [NM_001005892]	GACGGGCGAGGTGAAGAAAGTCAAGAAGAAGCTCACTTACCAGTTCAGCGGCGAGGTGCT	NM_001005892	chr3:75475250-75475309	20.2216	20.341	12.6594	-5.99524	-5.82282	-6.74701	Not Detected	Not Detected	Not Detected
	32	5115	A_64_P015932	Rn.215585	Selplg	selectin P ligand	Rattus norvegicus selectin P ligand (Selplg), mRNA [NM_001013230]	ACATGTACCCAGTGCGGAACTACTCCCCCACAGAGATGATCTGCATCTCATCCTTGCTTC	NM_001013230	chr12:43843376-43843435	17.5393	9.46398	7.63205	-6.20055	-6.9267	-7.47707	Not Detected	Not Detected	Not Detected
	33	4009	A_44_P471233	Rn.15328	Sash3	SAM and SH3 domain containing 3	Rattus norvegicus SAM and SH3 domain containing 3 (Sash3), mRNA [NM_001134992]	AGTGGAGGGCAGTCATTTCCAGAACCATGAACAGGAAGATGGGCAAGATGATGGTGAAGG	NM_001134992	chrX:134519726-134519785	10.5777	10.2349	4.90387	-6.93011	-6.81372	-8.11522	Not Detected	Not Detected	Not Detected
	34	3364	A_44_P436280	Rn.117434	Pltp	phospholipid transfer protein	Rattus norvegicus phospholipid transfer protein (Pltp), mRNA [NM_001168543]	GGACATGCTTCTGAGGGCCACTTACTTTGGGAGCATTGTTCTCCAGAGCCCGACAGTGAT	NM_001168543	chr3:155879914-155877758	11.3548	10.8242	5.218	-6.82783	-6.73296	-8.02565	Not Detected	Not Detected	Not Detected
	35	19738	A_42_P512838	Rn.106975	Trem2	triggering receptor expressed on myeloid cells 2	Rattus norvegicus triggering receptor expressed on myeloid cells 2 (Trem2), mRNA [NM_001106884]	GAGCAGGAATACTGGTGTGCTGCATCTGCGTTGAGTGGGGAAGACAGCTGGATGGTTGCT	NM_001106884	chr9:8059124-8059065	8.80407	8.73448	6.51948	-7.1949	-7.04242	-7.70439	Not Detected	Not Detected	Not Detected
	36	11063	A_43_P19763	Rn.46387	Tlr2	toll-like receptor 2	Rattus norvegicus toll-like receptor 2 (Tlr2), mRNA [NM_198769]	GCCAGCGGGAAGTGTTTTGGGCAAATCTGAGAACTGCAATAAAATCCTAGGTTCTCCAAA	NM_198769	chr2:175608217-175608160	21.8623	32.2455	5.93131	-5.8827	-5.15812	-7.84079	Not Detected	Not Detected	Not Detected
	37	6563	A_42_P814235	Rn.10671	P2ry6	pyrimidinergic receptor P2Y, G-protein coupled, 6	Rattus norvegicus pyrimidinergic receptor P2Y, G-protein coupled, 6 (P2ry6), mRNA [NM_057124]	AAGCTGGGAAAGCTCACATTCCCATCCATTTGCCAAGACTTTTGCACAGGAGAGAGAAAT	NM_057124	chr1:158381968-158381909	14.0705	10.5584	6.81967	-6.51847	-6.76882	-7.63944	Not Detected	Not Detected	Not Detected
	38	19674	A_44_P469584	Rn.42942	Cd14	CD14 molecule	Rattus norvegicus CD14 molecule (Cd14), mRNA [NM_021744]	ATCCCTTTTTGCACTCTGAATCCCAGTCGGAGGCGTATAACTCTGGCGTAGTCATAGCCA	NM_021744	chr18:29375049-29374990	10.8266	13.1775	4.57064	-6.89656	-6.44914	-8.21675	Not Detected	Not Detected	Not Detected
	39	856	A_42_P518855	Rn.19770	Bcl2a1	BCL2-related protein A1	Rattus norvegicus BCL2-related protein A1 (Bcl2a1), mRNA [NM_133416]	GAGTTGCTTTCTCTGTACAAAAGGAAGTTGAAAAGAATCTGAAGCCATACTTGGATGACT	NM_133416	chr8:94045244-94045303	9.65744	9.38718	4.63375	-7.06143	-6.93845	-8.19696	Not Detected	Not Detected	Not Detected
Endothelial cell	1	3820	A_43_P15791	Rn.17420	Cldn5	claudin 5	Rattus norvegicus claudin 5 (Cldn5), mRNA [NM_031701]	TCCAGAGTTCAGTTTTCCAGTCAAGTACTCAGCACCAAGGCGAACCACGGCCAACGGCGA	NM_031701	chr11_random:1224799-1224740	9.61047	9.35796	5.25253	-7.06846	-6.94295	-8.01613	Not Detected	Not Detected	Not Detected
	2	12543	A_64_P143865	Rn.1404	Ttr	transthyretin	Rattus norvegicus transthyretin (Ttr), mRNA [NM_012681]	GTGTTAGCAACTCGGGAAGATGCCGTGAAACGTTCTTATTAAACCACCTTTATTTCATTC	NM_012681	chr18:12413621-12413680	46.0925	57.4986	24.6722	-4.80661	-4.32369	-5.78433	Not Detected	Not Detected	Not Detected
	3	18781	A_44_P551065	Rn.203167	Ly6al	lymphocyte antigen 6 complex, locus A-like	Rattus norvegicus lymphocyte antigen 6 complex, locus A-like (Ly6al), mRNA [NM_001128099]	TGAGATCCTGGGTACTGTTGTCCAAGTGAATACTTCCTGTTGCACCAGAGATCTTTGCAA	NM_001128099	chr7:113435039-113434980	16.9604	14.7918	10.4906	-6.24897	-6.28242	-7.01812	Not Detected	Not Detected	Not Detected
	4	12738	A_44_P125733	Rn.87175	Madcam1	mucosal vascular addressin cell adhesion molecule 1	Rattus norvegicus mucosal vascular addressin cell adhesion molecule 1 (Madcam1), mRNA [NM_019317]	ATTATGCCAGACTAAGGGAGGCAAAGGATTACCAGATGTAGGTTTGGGGCATCAAGATGA	NM_019317	chr7:11553293-11553234	11.7699	11.1075	5.40285	-6.77604	-6.69568	-7.97542	Not Detected	Not Detected	Not Detected
	5	6061	A_44_P899127	Rn.22047	LOC500300	similar to hypothetical protein MGC6835	Rattus norvegicus similar to hypothetical protein MGC6835 (LOC500300), mRNA [NM_001024334]	AATTCCTAGGGAGACCCATTCTTTAAACGGTGATGACAGTCTAGCTCCCACAATGCAGCT	NM_001024334	chr4:153002171-153002230	9.67909	9.42625	4.50456	-7.0582	-6.93246	-8.23776	Not Detected	Not Detected	Not Detected
	6	4975	A_42_P636400	Rn.10021	Akr1c14	aldo-keto reductase family 1, member C14	Rattus norvegicus aldo-keto reductase family 1, member C14 (Akr1c14), mRNA [NM_138547]	CAGGGAATTAATTGTTCGAGGTTATTGATTAGTCAATATTCCCCATATTCTTTGAGGAAG	NM_138547	chr17:77317147-77317088	10.1246	10.1234	4.85818	-6.99327	-6.82953	-8.12873	Not Detected	Not Detected	Not Detected
	7	23213	A_64_P144806	Rn.149759	Meox1	mesenchyme homeobox 1	Rattus norvegicus mesenchyme homeobox 1 (Meox1), mRNA [NM_001108837]	CTACCTGACCAGGCTCCGTAGATACGAGATTGCAGTCAACCTGGACCTTTCAGAGCGGCA	NM_001108837	chr10:90924359-90924300	10.8519	10.4205	5.15269	-6.89319	-6.78779	-8.04382	Not Detected	Not Detected	Not Detected
	8	27722	A_42_P580973	Rn.51389	Car4	carbonic anhydrase 4	Rattus norvegicus carbonic anhydrase 4 (Car4), mRNA [NM_019174]	ACCTCAACCTTTAGAGGATATGGCTTCTCTTTCTCAATCTTTCCAGGTTGAACTTTGGGG	NM_019174	chr10:73237515-73237574	11.0669	10.5534	5.33734	-6.86488	-6.76951	-7.99302	Not Detected	Not Detected	Not Detected
	9	25039	A_64_P013284	Rn.2269	Bsg	basigin (Ok blood group)	Rattus norvegicus basigin (Bsg), transcript variant 1, mRNA [NM_001109882]	AGGTCCTGGTGTTGGTCACCATCATCTTCATCTACGAGAAGAGGCGGAAGCCGGACCAGA	NM_001109882	chr7:11508942-11508883	17564.7	16270.1	16873.1	3.76733	3.82079	3.63329	Detected	Detected	Detected
	10	14632	A_44_P196146	Rn.7965	Aplnr	apelin receptor	Rattus norvegicus apelin receptor (Aplnr), mRNA [NM_031349]	TGTAGAATAGATATGGGTCCACCCCCACTGGATTTGGGGAACTCCGACGGCTGGTCCGTA	NM_031349	chr3:68368367-68368426	15.1708	18.3792	23.6134	-6.40984	-5.96914	-5.84761	Not Detected	Not Detected	Not Detected
	11	2820	A_44_P1058570	Rn.16525	Sigirr	single immunoglobulin and toll-interleukin 1 receptor (TIR) domain	Rattus norvegicus single immunoglobulin and toll-interleukin 1 receptor (TIR) domain (Sigirr), mRNA [NM_001024887]	CTCTCGAAACTACAGTGCGCGAACAGACTTCTACTGCCTTGTGTCTGAGGATGACGTGTA	NM_001024887	chr1:201288642-201288583	11.6772	10.8419	7.55705	-6.78744	-6.7306	-7.49132	Not Detected	Not Detected	Not Detected
	12	1741	A_64_P003997	Rn.5641	Slco1a2	solute carrier organic anion transporter family, member 1A2	Rattus norvegicus solute carrier organic anion transporter family, member 1A2 (Slco1a2), mRNA [NM_131906]	GGTGCTTGCCTTCATGAACTTCCATCCCTGGAGTCATGCGTTAAAATAAACTCCTTTTTT	NM_131906		50.9094	11.3667	6.17676	-4.66321	-6.6624	-7.78229	Not Detected	Not Detected	Not Detected
	13	13696	A_64_P086969	Rn.6085	Slc16a1	solute carrier family 16, member 1 (monocarboxylic acid transporter 1)	Rattus norvegicus solute carrier family 16, member 1 (monocarboxylic acid transporter 1) (Slc16a1), mRNA [NM_012716]	CAGAGACACTGTGTGGTTAGAAGTAATTGGCCATTTTTGAAATCAAATGCAAAAAGTTAG	NM_012716	chr2:199879777-199879836	581.073	489.532	708.902	-1.15049	-1.23389	-0.939701	Detected	Detected	Detected
	14	223	A_44_P176051	Rn.162206	Icam2	intercellular adhesion molecule 2	Rattus norvegicus intercellular adhesion molecule 2 (Icam2), mRNA [NM_001007725]	CTCATGGGAAATGGATAGAATTCCTAGTCTCAAACGCCACTGTCGACACGGTCTTACTTT	NM_001007725	chr10:95775111-95775052	40.7215	9.72215	4.8171	-4.98535	-6.88787	-8.14098	Not Detected	Not Detected	Not Detected
	15	2522	A_64_P162700	Rn.2440	Kank3	KN motif and ankyrin repeat domains 3	Rattus norvegicus KN motif and ankyrin repeat domains 3 (Kank3), mRNA [NM_001108989]	ACAGGATGAGGTGGCTGCATTGCTCCATGCCCACCTGACATCAAACCACCATGACTCCCA	NM_001108989	chr7:16318723-16318782	403.424	236.504	244.134	-1.67691	-2.28343	-2.47762	Detected	Detected	Detected
	16	26962	A_64_P008166	Rn.218520	Slc19a3	solute carrier family 19, member 3	Rattus norvegicus solute carrier family 19, member 3 (Slc19a3), mRNA [NM_001108228]	AAGCATATACATTCTCTACTCAGCTAAGTGCCGAAAGGAAGTGCAGAACCTTGCTACCAC	NM_001108228	chr9:82323808-82323749	9.45151	9.21181	4.59624	-7.09252	-6.96566	-8.20869	Not Detected	Not Detected	Not Detected
	17	29545	A_44_P1018622	Rn.13078	Fam101b	family with sequence similarity 101, member B	Rattus norvegicus family with sequence similarity 101, member B (Fam101b), mRNA [NM_001007611]	GAGGCCACGGAGTTCCTAGGTAGCGATGGGCTGTTGGATGAATGCTGACTCAGCTAGCTT	NM_001007611	chr10:63385062-63385003	1511.79	1352.76	2411.93	0.228971	0.232541	0.826829	Detected	Detected	Detected
	18	4633	A_64_P100487	Rn.72489	Slc16a4	solute carrier family 16, member 4 (monocarboxylic acid transporter 5)	Rattus norvegicus solute carrier family 16, member 4 (monocarboxylic acid transporter 5) (Slc16a4), mRNA [NM_001013913]	CCAGGAATGTCCAATTGGTGGAAGGAGTAATAAATGAGTAACAACTTAAACTGTTAGTAT	NM_001013913	chr2:202787140-202787199	19.1978	17.028	5.60277	-6.0702	-6.07931	-7.923	Not Detected	Not Detected	Not Detected
	19	16081	A_44_P166206	Rn.39383	Nostrin	nitric oxide synthase trafficker	Rattus norvegicus nitric oxide synthase trafficker (Nostrin), mRNA [NM_001024260]	TGGCTGACTACTTTGAAGAAGATCCAAAGAACCCAATGGACAAAGAGCGACGGAAGTCTT	NM_001024260	chr3:51339285-51344813	10.4466	10.108	4.98166	-6.94811	-6.83172	-8.09252	Not Detected	Not Detected	Not Detected
	20	26012	A_64_P049584	Rn.203035	Sdpr	serum deprivation response	Rattus norvegicus serum deprivation response (Sdpr), mRNA [NM_001007712]	AGACGTGCTTAAAAAGTGAAATACTGGGGCTGGAGATTTAGCTCAGTGGTTGCCTAGGAA	NM_001007712	chr9:47373147-47373088	12513.1	11186.5	14117.5	3.27809	3.28032	3.37605	Detected	Detected	Detected
	21	5058	A_43_P12586	Rn.73051	Ptgis	prostaglandin I2 (prostacyclin) synthase	Rattus norvegicus prostaglandin I2 (prostacyclin) synthase (Ptgis), mRNA [NM_031557]	AAAGAAAGATTTTTACAAAGATGGGAAACGGCTAAAGAATTACAACATGCCTTGGGGCGC	NM_031557	chr3:158360497-158360438	10.9278	10.7098	5.29734	-6.88314	-6.74829	-8.00388	Not Detected	Not Detected	Not Detected
	22	8724	A_64_P010318	Rn.55418	Myct1	myc target 1	Rattus norvegicus myc target 1 (Myct1), mRNA [NM_001106207]	GTATTTTGGGGATCCAGTGTGAGGCGTTGGATTAAAGATATTGATTAAAGATTCTAATGT	NM_001106207	chr1:36324960-36325019	10.663	10.1936	4.89527	-6.91852	-6.81956	-8.11776	Not Detected	Not Detected	Not Detected
	23	6132	A_42_P586154	Rn.162159	Vwa1	von Willebrand factor A domain containing 1	Rattus norvegicus von Willebrand factor A domain containing 1 (Vwa1), mRNA [NM_001013938]	GACCCAGACTCTAACAATAATACAGTAAGCCAGATGTAAACTGTGCCTGCAGTCTCATTA	NM_001013938	chr5:172626454-172626395	85.7161	58.4836	92.869	-3.91157	-4.29919	-3.87202	Detected	Detected	Detected
	24	5107	A_42_P664913	Rn.21120	Ankrd37	ankyrin repeat domain 37	Rattus norvegicus ankyrin repeat domain 37 (Ankrd37), mRNA [NM_001108400]	AGAAGAGGCTTGAAGACGGGCTTCACTTCAGACAGATCTATAAGCCATTGCTTTGGCTTA	NM_001108400	chr16:49552226-49552285	707.876	519.864	659.545	-0.865715	-1.14716	-1.04382	Detected	Detected	Detected
	25	29257	A_42_P623913	Rn.22446	Sox18	SRY (sex determining region Y)-box 18	Rattus norvegicus SRY (sex determining region Y)-box 18 (Sox18), mRNA [NM_001024781]	TTTAGAGCTGGTGGCCTAAGGGTGCCACTTCTGTCGCCTCCTCATTTACACACCTCCTTC	NM_001024781	chr3:170820736-170820677	88.956	87.115	91.1388	-3.85805	-3.7243	-3.89915	Detected	Detected	Detected
	26	20535	A_64_P029312	Rn.232812	Prnd	prion protein 2 (dublet)	Rattus norvegicus prion protein 2 (dublet) (Prnd), mRNA [NM_001102431]	ACCGTGGACCAACAGGCGATGGTCTGCCTGCTGGGTTTCATTTGGTTTATTGTGAAGTAA	NM_001102431	chr3:119706033-119706092	20.4114	12.7118	14.8753	-5.98176	-6.50105	-6.51429	Not Detected	Not Detected	Not Detected
	27	15275	A_64_P066404	Rn.219052	Dok4	docking protein 4	Rattus norvegicus docking protein 4 (Dok4), mRNA [NM_001108438]	GCTAGAGCCACCGTGGAACTATACACTGTTAATGGTTTTAATATATATGGCTTATAACAT	NM_001108438	chr19:10596255-10596314	161.828	115.153	136.146	-2.99475	-3.32174	-3.32013	Detected	Detected	Detected
	28	3094	A_42_P683837	Rn.115081	Serpinb6b	serine (or cysteine) peptidase inhibitor, clade B, member 6b	Rattus norvegicus serine (or cysteine) peptidase inhibitor, clade B, member 6b (Serpinb6b), mRNA [NM_001012214]	GCATCTAAAGAAGGCTTGTTTCTGTCCAAGGTCATTCACAAGTCCTTTGTGGAGGTCAAT	NM_001012214	chr17:37817011-37816952	10.6906	10.3466	5.02122	-6.91479	-6.79805	-8.0811	Not Detected	Not Detected	Not Detected
	29	4169	A_64_P120861	Rn.8427	Efna1	ephrin A1	Rattus norvegicus ephrin A1 (Efna1), mRNA [NM_053599]	GCTGTCTGTTCATTTCTACGACTGGAGGTTTTTTATACAGTGTTCTTGGATTCATAATAA	NM_053599	chr2:181444680-181444621	2376.66	2009.88	1782.28	0.881656	0.803746	0.390361	Detected	Detected	Detected
	30	9178	A_44_P342271	Rn.219720	Cd34	CD34 molecule	Rattus norvegicus CD34 molecule (Cd34), mRNA [NM_001107202]	TTCTGTTGCCTCGGAGAATTCTACCCAAGGAGTATTTCCACCAGTTCCTACAAATGAGTC	NM_001107202	chr13:110885750-110885809	10.5713	10.8874	7.6309	-6.93098	-6.72456	-7.47729	Not Detected	Not Detected	Not Detected
	31	29307	A_64_P362904	Rn.144669	Egfl7	EGF-like-domain, multiple 7	Rattus norvegicus EGF-like-domain, multiple 7 (Egfl7), mRNA [NM_139104]	TGAGCAGAAGGCCCTGCTTGTTTATCCCTCTCTCTTAGGAGGTTCCTAGGCCCTGGGCAT	NM_139104	chr3:4769382-4769441	58.5402	48.7194	58.3586	-4.46171	-4.56272	-4.54227	Detected	Not Detected	Detected
	32	4083	A_42_P625147	Rn.2834	Pglyrp1	peptidoglycan recognition protein 1	Rattus norvegicus peptidoglycan recognition protein 1 (Pglyrp1), mRNA [NM_053373]	AATCTTCTGAAATGTGGGGTGTCTGAGGGCTTCCTGAGATCTAACTATGAGGTCAAAGGA	NM_053373	chr1:78240466-78240525	45.1942	43.8012	39.5413	-4.835	-4.71625	-5.10386	Not Detected	Not Detected	Detected
	33	11078	A_64_P000136	Rn.109807	Slc35f2	solute carrier family 35, member F2	Rattus norvegicus solute carrier family 35, member F2 (Slc35f2), mRNA [NM_001106822]	CAGCCACCAGGATGTCACCTTTAGAAAACTCTATGTAAATGGTTTTTGTATAGGTATAAT	NM_001106822	chr8:57274313-57274372	313.28	246.12	549.352	-2.04176	-2.22593	-1.30756	Detected	Detected	Detected
	34	10171	A_42_P528537	Rn.105626	Cdkn2b	cyclin-dependent kinase inhibitor 2B (p15, inhibits CDK4)	Rattus norvegicus cyclin-dependent kinase inhibitor 2B (p15, inhibits CDK4) (Cdkn2b), mRNA [NM_130812]	CTGAAATACAGCTTCTCATGAAACTATGACAGTCTGCACACTCCTAGTGGCAAAGAGCAC	NM_130812	chr5:108940485-108940426	454.703	384.748	392.133	-1.50429	-1.58137	-1.79394	Detected	Detected	Detected
	35	25231	A_64_P068228	Rn.205850	Fam129a	family with sequence similarity 129, member A	Rattus norvegicus family with sequence similarity 129, member A (Fam129a), mRNA [NM_022242]	ACTGGGAGGTAGAAGATGCCCCGAGCGCCGACATCCTAGATGTTCACGATTGTGATGTGG	NM_022242	chr13:66619269-66619328	11.2058	10.9425	5.44851	-6.84689	-6.71728	-7.96328	Not Detected	Not Detected	Not Detected
	36	25683	A_64_P037264	Rn.55975	Sgms1	sphingomyelin synthase 1	Rattus norvegicus sphingomyelin synthase 1 (Sgms1), mRNA [NM_181386]	TCTCTCAAGTTACCTTGACTGAACCCATTGAGTTATCTGCTCAGCACTGTGATCTTTTTT	NM_181386	chr1:236133553-236133494	443.512	385.275	413.979	-1.54024	-1.5794	-1.71573	Detected	Detected	Detected
	37	6112	A_64_P201730	Rn.10239	Flt1	FMS-related tyrosine kinase 1	Rattus norvegicus FMS-related tyrosine kinase 1 (Flt1), mRNA [NM_019306]	CAAAAAATGGCCACCACTCAGGACTACTCCATCACTCTGAACCTTGTCATCAAGAATGTG	NM_019306	chr12:7957094-7957153	11.5692	11.1452	9.72203	-6.80085	-6.6908	-7.12789	Not Detected	Not Detected	Not Detected
	38	12729	A_44_P520235	Rn.13171	Tie1	tyrosine kinase with immunoglobulin-like and EGF-like domains 1	Rattus norvegicus tyrosine kinase with immunoglobulin-like and EGF-like domains 1 (Tie1), mRNA [NM_053545]	TGCGATCGAATATGCCCCGTATGGAAACCTGCTAGATTTCCTGAGAAAGAGCAGGGTCCT	NM_053545	chr5:138950322-138950263	10.3627	10.1415	4.94913	-6.95974	-6.82695	-8.10197	Not Detected	Not Detected	Not Detected
Pericyte	1	13032	A_43_P15590	Rn.8778	Fmod	fibromodulin	Rattus norvegicus fibromodulin (Fmod), mRNA [NM_080698]	AAGGGTCCTCAGCAAGAAGCAAGCATGAGTGGTGGCCAACCTGACCAATAAAGTTATTTT	NM_080698	chr13:46998263-46998322	63.7786	43.9881	16.315	-4.33807	-4.7101	-6.38102	Not Detected	Not Detected	Not Detected
	2	19624	A_64_P018918	Rn.2115	Rps2	ribosomal protein S2	Rattus norvegicus ribosomal protein S2 (Rps2), mRNA [NM_031838]	AAGCTACTGATGATGGCCGTATAGATGACTGCTACACTCCAGCCAGGGGCTGCACTGCCA	NM_031838	chr10:13976628-13976688	290360	260774	274151	7.81442	7.82329	7.65547	Detected	Detected	Detected
	3	670	A_44_P1037953	Rn.224460	Igf2	insulin-like growth factor 2	Rattus norvegicus insulin-like growth factor 2 (Igf2), transcript variant 1, mRNA [NM_031511]	TTCTGGCAAAATCCAAAGCTTGGGTTTTGTTTTTAACCTGTTAACGCTTGCAAACCTAAT	NM_031511	chr1:202906700-202906641	88.8844	83.4634	112.892	-3.85921	-3.78607	-3.59034	Detected	Detected	Detected
	4	22013	A_64_P060874	Rn.9717	Gpc3	glypican 3	Rattus norvegicus glypican 3 (Gpc3), mRNA [NM_012774]	AGCAACATGGAAATCAGAAGGACAACGAGATCACCACCTCTCACAGCGTGGGGAACATGC	NM_012774	chrX:139192606-139192547	134.337	42.9247	132.911	-3.26335	-4.74541	-3.35483	Not Detected	Not Detected	Detected
	5	6713	A_43_P16740	Rn.103114	Ogn	osteoglycin	Rattus norvegicus osteoglycin (Ogn), mRNA [NM_001106103]	AATTATAGTAACTTTATCTCACTGTATCATTTTGTTCGCAGGCCTCATTTTCTCTGACTG	NM_001106103	chr17:20987274-20987215	10.4064	10.1534	4.89004	-6.95367	-6.82526	-8.1193	Not Detected	Not Detected	Not Detected
	6	4841	A_64_P135619	Rn.66859	Lrrc32	leucine rich repeat containing 32	Rattus norvegicus leucine rich repeat containing 32 (Lrrc32), mRNA [NM_001170434]	AGAATGTCAACCTCATCATCATCCTTAGCTTCACACTGGTCTCCGCCATAGTCCTTACCA	NM_001170434	chr1:155771176-155771235	20.0665	10.8416	12.5717	-6.00635	-6.73064	-6.75704	Not Detected	Not Detected	Not Detected
	7	5257	A_44_P494632	Rn.22352	Flnc	filamin C, gamma	Rattus norvegicus filamin C, gamma (Flnc), mRNA [NM_001191862]	GGGTCTACAATGTCACCTACACTGTCAAGGAGAAAGGAGACTACATCCTCATTGTCAAGT	NM_001191862	chr4:56340612-56340671	24.442	12.2078	9.52957	-5.72177	-6.55941	-7.15673	Not Detected	Not Detected	Not Detected
	8	3389	A_42_P489764	Rn.219269	Gjb2	gap junction protein, beta 2	Rattus norvegicus gap junction protein, beta 2 (Gjb2), mRNA [NM_001004099]	CAACAGGGGACACTTCTTCCTGCCAAGAATGTCGTTGGGAAGCCATTCTGTAACAATAAA	NM_001004099	chr15:36153726-36153667	13.6733	12.38	27.2374	-6.55978	-6.53921	-5.64163	Not Detected	Not Detected	Detected
	9	21634	A_64_P023902	Rn.23167	LOC498793	similar to inter-alpha-inhibitor H2 chain	PREDICTED: Rattus norvegicus similar to inter-alpha-inhibitor H2 chain (LOC498793), misc_RNA [XR_005459]	CTTGAAATAAACCCAGATATTAGGGTGGCCTAAATGCCCGCTAACCCGGCTGAGAAAAAA	XR_005459	chr17:79726790-79726849	11.6304	11.2634	12.6365	-6.79324	-6.67558	-6.74962	Not Detected	Not Detected	Not Detected
	10	3732	A_44_P296924	Rn.16968	Rdh10	retinol dehydrogenase 10 (all-trans)	Rattus norvegicus retinol dehydrogenase 10 (all-trans) (Rdh10), mRNA [NM_181478]	AACAAGCCACAAACAATAATGAAGCAAAAAATGGAATCTAAAGTGCTTTTGTACGGAGTG	NM_181478	chr5:2286434-2286375	45.1569	44.266	54.5104	-4.83619	-4.70102	-4.64068	Not Detected	Not Detected	Detected
	11	15147	A_44_P250030	Rn.40476	Bmp6	bone morphogenetic protein 6	Rattus norvegicus bone morphogenetic protein 6 (Bmp6), mRNA [NM_013107]	CAACTCCAATGTCATCTTGAAAAAATACAGGAACATGGTTGTGAGAGCTTGTGGATGTCA	NM_013107	chr17:32380262-32380203	9.57719	9.36102	4.62508	-7.07346	-6.94248	-8.19967	Not Detected	Not Detected	Not Detected
	12	2393	A_44_P317912	Rn.10514	Aldh1a2	aldehyde dehydrogenase 1 family, member A2	Rattus norvegicus aldehyde dehydrogenase 1 family, member A2 (Aldh1a2), mRNA [NM_053896]	CCCACAGTATAGAATGTGAAAAGGAAGATTTATGACTTTTAATTTACTTCAAAAGAAACC	NM_053896	chr8:75771061-75771120	10.0485	9.7873	4.68893	-7.00416	-6.87824	-8.17989	Not Detected	Not Detected	Not Detected
	13	13078	A_44_P525235	Rn.30516	Postn	periostin, osteoblast specific factor	Rattus norvegicus periostin, osteoblast specific factor (Postn), mRNA [NM_001108550]	TGACTTCAGGCTGATTAAAGAAGGTGAAACAGTGACAGAAGTGATCCACGGAGAACCAGT	NM_001108550	chr2:143560792-143561828	10.0264	9.80473	4.81594	-7.00734	-6.87567	-8.14133	Not Detected	Not Detected	Not Detected
	14	8106	A_64_P140100	Rn.51246	Sidt1	SID1 transmembrane family, member 1	Rattus norvegicus SID1 transmembrane family, member 1 (Sidt1), mRNA [NM_001100653]	GTGTTGTTGACTCTGGATGACGACCTTGATGTGGTCCGCAGAGACCAGATCCCTGTCTTC	NM_001100653	chr11:58022563-58022622	10.6248	10.392	5.06218	-6.92371	-6.79174	-8.06938	Not Detected	Not Detected	Not Detected
	15	20256	A_44_P156846	Rn.205670	Lamc3	laminin gamma 3	Rattus norvegicus laminin gamma 3 (Lamc3), mRNA [NM_001107830]	ACTCCCAGAAGAGAAGCAAAGAAGCAGAACTGATGTCCAAGGAGAATGCCAAGCTTGCCA	NM_001107830	chr3:11040365-11042516	9.14542	8.96995	7.19449	-7.14002	-7.00405	-7.56225	Not Detected	Not Detected	Not Detected
	16	21750	A_64_P025918	Rn.87849	Slc22a6	solute carrier family 22 (organic anion transporter), member 6	Rattus norvegicus solute carrier family 22 (organic anion transporter), member 6 (Slc22a6), mRNA [NM_017224]	TGGTCACTCCGCCACCTCCAGGACCTTGCAAAGAATCTCAGACAATTAAATGAATCTCTT	NM_017224	chr1:211302331-211302390	74.7703	99.1395	87.8993	-4.10867	-3.53776	-3.95136	Detected	Detected	Detected
	17	13641	A_44_P313272	Rn.10527	Slc6a13	solute carrier family 6 (neurotransmitter transporter, GABA), member 13	Rattus norvegicus solute carrier family 6 (neurotransmitter transporter, GABA), member 13 (Slc6a13), mRNA [NM_133623]	CACAGAACTGGAGTCTAACTGCTAGGGACGAGGCCTTTGACACACCTGCGAGTCTGTCTG	NM_133623	chr4:157771827-157771886	10.5639	10.3177	5.02209	-6.932	-6.80209	-8.08086	Not Detected	Not Detected	Not Detected
	18	4337	A_64_P128549	Rn.214553	Bicc1	bicaudal C homolog 1 (Drosophila)	Rattus norvegicus bicaudal C homolog 1 (Drosophila) (Bicc1), mRNA [NM_001108531]	TTCTGGACACGCACCTGCTATCAGCAAAGGTGGACGCGATCTGTGGACAGTCTTCACTGC	NM_001108531	chr20:18476545-18476604	16.7409	13.0403	24.0924	-6.26776	-6.46424	-5.81863	Not Detected	Not Detected	Not Detected
	19	2833	A_43_P12519	Rn.4083	S100a10	S100 calcium binding protein A10	Rattus norvegicus S100 calcium binding protein A10 (S100a10), mRNA [NM_031114]	AGTTAATCCAATGACAGAGGAGCTTTCGAGTTTTATATTGTTTGCATCCGGTTGCCCTCA	NM_031114	chr2:186654233-186654292	2700.84	2202.15	1243.16	1.06613	0.935553	-0.129343	Detected	Detected	Detected
	20	19972	A_42_P582859	Rn.42766	Rps18	ribosomal protein S18	Rattus norvegicus ribosomal protein S18 (Rps18), mRNA [NM_213557]	ACAATACAAGATCCCTGACTGGTTCTTGAACAGACAGAAGGACGTGAAGGATGGGAAGTA	NM_213557	chr20:5086832-5086891	252138	232669	253371	7.61079	7.65878	7.54175	Detected	Detected	Detected
	21	14790	A_64_P080025	Rn.100285	Serping1	serpin peptidase inhibitor, clade G (C1 inhibitor), member 1	Rattus norvegicus serpin peptidase inhibitor, clade G (C1 inhibitor), member 1 (Serping1), mRNA [NM_199093]	CACTGTTTTGCAGCTTTTATGGTTCAAGCTTAACAGAGTCTACAAATAAAACTTGCAGAC	NM_199093	chr3:67968871-67968812	11.105	10.7112	5.27019	-6.85992	-6.74809	-8.01129	Not Detected	Not Detected	Not Detected
	22	14938	A_44_P350521	Rn.2953	Col1a1	collagen, type I, alpha 1	Rattus norvegicus collagen, type I, alpha 1 (Col1a1), mRNA [NM_053304]	GACATTGGTGCCCCAGACCAGGAATTCGGAATGGACATTGGCCCTGCCTGCTTCGTGTAA	NM_053304	chr10:83637956-83638015	175.586	215.63	191.791	-2.87703	-2.41673	-2.82575	Detected	Detected	Detected
	23	3197	A_42_P647599	Rn.106103	Dcn	decorin	Rattus norvegicus decorin (Dcn), mRNA [NM_024129]	GCCTGAAAGGAATGTCTAATTTGTCTAAGCTGGGTTTGAGCTTCAATAGCATCACCGTTG	NM_024129	chr7:35037331-35041132	10.2967	10.0206	4.82642	-6.96896	-6.84424	-8.13819	Not Detected	Not Detected	Not Detected
	24	20127	A_43_P12783	Rn.107239	Col1a2	collagen, type I, alpha 2	Rattus norvegicus collagen, type I, alpha 2 (Col1a2), mRNA [NM_053356]	GGCCCTGTCTGTTTCAAATAAGTGAACTCAACCTAAATTAAAAAACAAAAACCCCTGAAA	NM_053356	chr4:29428206-29428265	108.725	76.9873	90.8743	-3.56852	-3.9026	-3.90334	Detected	Detected	Detected
	25	25961	A_64_P094434	Rn.2910	Pcolce	procollagen C-endopeptidase enhancer	Rattus norvegicus procollagen C-endopeptidase enhancer (Pcolce), mRNA [NM_019237]	AGGACCAGATCCTGAGTAACCTAAGCAAGAGAAAGTGCCCCTCCCAGCCTAGGCCAGATG	NM_019237	chr12:19672631-19672572	551.732	492.499	365.419	-1.22524	-1.22517	-1.89573	Detected	Detected	Detected
	26	5530	A_64_P126969	Rn.10125	Cyp1b1	cytochrome P450, family 1, subfamily b, polypeptide 1	Rattus norvegicus cytochrome P450, family 1, subfamily b, polypeptide 1 (Cyp1b1), mRNA [NM_012940]	TAAAATCCATGTGTCTCTCAGAGAGTCCATGAAGCTCCTTGATAGTGCTGTCGAGAAGCT	NM_012940	chr6:2548626-2548567	11.4035	11.0945	5.33574	-6.82167	-6.69738	-7.99345	Not Detected	Not Detected	Not Detected
	27	22212	A_44_P547771	Rn.8163	Cited1	Cbp/p300-interacting transactivator with Glu/Asp-rich carboxy-terminal domain 1	Rattus norvegicus Cbp/p300-interacting transactivator with Glu/Asp-rich carboxy-terminal domain 1 (Cited1), mRNA [NM_172055]	CAATGAGCTTCCCGAGCTGTGGCTAGGGCAGAATGAGTTTGATTTCACTGCAGATTTTCC	NM_172055	chrX:90301214-90301155	4662.46	4248.84	7594.64	1.85381	1.88371	2.48162	Detected	Detected	Detected
	28	13215	A_44_P807058	Rn.19723	Emp1	epithelial membrane protein 1	Rattus norvegicus epithelial membrane protein 1 (Emp1), mRNA [NM_012843]	ATTTCTCTAGTGTATTATGTTTAAGGGAATGTTCAAGTAGGTTACTTAACTGCTGAGCTG	NM_012843	chr4:172335129-172335188	11.5027	11.1585	5.39935	-6.80917	-6.68908	-7.97636	Not Detected	Not Detected	Not Detected
	29	526	A_64_P082401	Rn.230562	Ahnak	AHNAK nucleoprotein	Rattus norvegicus AHNAK nucleoprotein (Ahnak), mRNA [NM_001191951]	ATGGAGAATGTATGAAAGTCCATGCTGTACAAGCCAAATAAAGCTCTTTATTAACCCTGA	NM_001191951	chr1:211692366-211692425	21.1737	62.05	9.92812	-5.92887	-4.21378	-7.09762	Not Detected	Not Detected	Not Detected
	30	8150	A_64_P048531	Rn.23918	S1pr3	sphingosine-1-phosphate receptor 3	Rattus norvegicus sphingosine-1-phosphate receptor 3 (S1pr3), mRNA [NM_001271143]	ACCTCTTCCTGCGTCACTGACAAAACGAGGTCGCTTCAGAATGGGGTCCTCTGCAAGTGA	NM_001271143	chr17:19660026-19659967	20.4067	22.5643	19.2346	-5.9821	-5.67317	-6.14351	Not Detected	Not Detected	Not Detected
	31	28052	A_44_P146518	Rn.3247	Col3a1	collagen, type III, alpha 1	Rattus norvegicus collagen, type III, alpha 1 (Col3a1), mRNA [NM_032085]	CATGAGACTCCCCATCATAGATATCGCACCCTATGACATTGGTGGTCCTGATCAAGAATT	NM_032085	chr9:44317465-44317524	10.8644	10.4027	5.14255	-6.89152	-6.79026	-8.04666	Not Detected	Not Detected	Not Detected
	32	10394	A_44_P104821	Rn.95652	Fstl1	follistatin-like 1	Rattus norvegicus follistatin-like 1 (Fstl1), mRNA [NM_024369]	ATTCGTGGAGCAGAATGAAACAGCCGTCAACATCACCGCTTACCCCAATCAGGAGAACAA	NM_024369	chr11:64689445-64689386	60.2501	45.5697	19.9981	-4.42017	-4.65914	-6.08735	Detected	Not Detected	Not Detected
	33	6245	A_44_P105448	Rn.17094	Col4a5	collagen, type IV, alpha 5	Uncharacterized protein [Source:UniProtKB/TrEMBL;Acc:F1LUN5] [ENSRNOT00000064478]	AGACACTGAAAGCAGGCGACTTGAGGACACGTATTAGCCGATGTCAAGTATGCATGAAAA	XM_001055156	chrX:36919853-36919794	11.4534	10.9777	5.23481	-6.81537	-6.71264	-8.02101	Not Detected	Not Detected	Not Detected
	34	19173	A_43_P14771	Rn.87493	Vtn	vitronectin	Rattus norvegicus vitronectin (Vtn), mRNA [NM_019156]	TTCAGAGCGTCTATTTCTTCTCTGGAGACAAGTACTACCGAGTTAACCTTAGAACACGGC	NM_019156	chr10:64611899-64612164	31.73	26.781	50.4624	-5.34529	-5.42601	-4.75201	Not Detected	Not Detected	Detected
	35	13100	A_64_P121692	Rn.21475	Lama2	laminin, alpha 2	PREDICTED: Rattus norvegicus laminin, alpha 2 (Lama2), mRNA [XM_001062273]	AGTTGGATTGGACCTTCTTGTAGAATTTGAATTCCGTACCACAAGACCCACTGGAGTCCT	XM_001062273	chr1:18879878-18879937	9.6064	9.49763	4.57183	-7.06907	-6.92158	-8.21637	Not Detected	Not Detected	Not Detected
	36	412	A_43_P10530	Rn.12328	Mfap4	microfibrillar-associated protein 4	Rattus norvegicus microfibrillar-associated protein 4 (Mfap4), mRNA [NM_001034124]	ATTTTGCCAACCTCAACGGCTTCTACCTGGGTGGGTCCCACCTCTCCTATGCCAATGGCA	NM_001034124	chr10:47648266-47648325	44.3105	31.8675	37.6695	-4.86349	-5.17513	-5.17382	Not Detected	Not Detected	Detected
	37	12503	A_64_P135397	Rn.9164	Kcne4	potassium voltage-gated channel, Isk-related family, member 4	Rattus norvegicus potassium voltage-gated channel, Isk-related family, member 4 (Kcne4), mRNA [NM_212526]	ACATCCATCAGAATTCCTAGCATCCCCAGGCCTCTGGAGGTGGCTCCAGAAAGCTACGCT	NM_212526	chr9:78202033-78202092	9.63839	9.45828	25.199	-7.06427	-6.92757	-5.75385	Not Detected	Not Detected	Not Detected
