# Supplementary material for: Essential roles of plexin-B3+ oligodendrocyte precursor cells in the pathogenesis of Alzheimer’s disease
Source: Commun Biol. 2021 Jul 15;4:870. doi: 10.1038/s42003-021-02404-7 (PMC8282672; doi:10.1038/s42003-021-02404-7)
Supplement: Supplementary file 6 — Supplementary Data 3 [file 42003_2021_2404_MOESM6_ESM.xlsx]

## Sheet: Wu et al. Top 50
Spplementary Data 3				Correspondence table for Spplementary Figure 2B
Cell Type	Ranking	Agilent no	ProbeName	UniGeneID	GeneSymbol	GeneName	Description	Sequence	Ref Seq Accession	Genomic Coordinates	raw (Sample 1)	raw (Sample 2)	raw (Sample 3)	normalized (Sample 1)	normalized (Sample 2)	normalized (Sample 3)	Flags (Sample 1)	Flags (Sample 2)	Flags (Sample 3)
OPC (Oligodendrocyte precursor cell)	1	4656	A_64_P018212	Rn.212749	Gpr17	G protein-coupled receptor 17	Rattus norvegicus G protein-coupled receptor 17 (Gpr17), mRNA [NM_001071777]	AAACGACTCACAGGTCCTCCTCCCAGCTTTGAAGGGAAAACCAACGAGAGCTCCCTGAGC	NM_001071777	chr18:24374330-24374271	412.398	344.991	326.526	-1.64517	-1.73873	-2.05809	Detected	Detected	Detected
	2	3181	A_42_P457003	Rn.55127	Pdgfra	platelet derived growth factor receptor, alpha polypeptide	Rattus norvegicus platelet derived growth factor receptor, alpha polypeptide (Pdgfra), mRNA [NM_012802]	TATCTGTTGCTATGTAGACTTGGAGAATACTGCCAAAACGTGTATGACAAGCTGTATCAC	NM_012802	chr14:35369767-35369708	9530.95	7514.43	11815.1	2.88534	2.7063	3.1192	Detected	Detected	Detected
	3	16427	A_44_P403458	Rn.198849	Neu4	sialidase 4	Rattus norvegicus sialidase 4 (Neu4), mRNA [NM_001108234]	TGTACCCACTGGCTTAGAGATATCCAGTCTCAGGAATAAGCCTCAGGGGCATTGCTGGCC	NM_001108234	chr9:93155334-93155393	179.607	154.101	382.528	-2.84436	-2.90141	-1.82972	Detected	Detected	Detected
	4	23269	A_64_P065091	Rn.35666	Vcan	versican	Rattus norvegicus versican (Vcan), transcript variant 2, mRNA [NM_053663]	GTGTTGACTTACTAGGGCTTTTTACTTTTTCATTACAGTGCACATAATACTTCCCTGTAT	NM_053663	chr2:19712826-19712767	11719.7	8056.67	10270.9	3.18358	2.80682	2.91713	Detected	Detected	Detected
	5	6553	A_42_P696084	Rn.10381	Cspg4	chondroitin sulfate proteoglycan 4	Rattus norvegicus chondroitin sulfate proteoglycan 4 (Cspg4), mRNA [NM_031022]	TGGGACCAAAGCCCTTACACTACAGGGAACTTCAAGGGGGGAAACAAAATAAAAATAAAT	NM_031022	chr8:60645806-60645865	39153.2	35520.2	28739.5	4.92378	4.9472	4.40161	Detected	Detected	Detected
	6	17040	A_44_P365569	Rn.7474	RGD1562284(=Qptcl)	similar to Glutaminyl-peptide cyclotransferase precursor (QC)	Rattus norvegicus similar to Glutaminyl-peptide cyclotransferase precursor (QC) (RGD1562284), mRNA [NM_001134557]	GGAGAGGAAATATTTTCAGAATTTTGGTTATGGAAATATTATCCAGGATGACCACATTCC	NM_001134557	chr6:1874065-1874124	367.584	320.628	296.183	-1.81114	-1.84439	-2.1988	Detected	Detected	Detected
	7	8720	A_44_P276811	Rn.40998	Matn4	matrilin 4	Rattus norvegicus matrilin 4 (Matn4), mRNA [NM_001106539]	TGCGCGAGATCGCATCCGAACCATCGGAACTGCACGTGTCCTACTCTCCGGACTTTAACA	NM_001106539	chr3:155414242-155414183	215.989	238.532	208.603	-2.57825	-2.27111	-2.70453	Detected	Detected	Detected
	8	28239	A_44_P884766	Rn.18085	RGD1561849	similar to RIKEN cDNA 3110035E14	Rattus norvegicus similar to RIKEN cDNA 3110035E14 (RGD1561849), mRNA [NM_001109260]	GGAAACAAACAGGTCACAGAGTCTCCAACGATTGAATTTATTTAACTTAAAATCGATGTC	NM_001109260	chr5:9213588-9213529	43617.4	39179.3	31178.7	5.07955	5.08866	4.51913	Detected	Detected	Detected
	9	24567	A_44_P208936	Rn.105544	C1ql1	complement component 1, q subcomponent-like 1	Rattus norvegicus complement component 1, q subcomponent-like 1 (C1ql1), mRNA [NM_001108838]	TCAAGTTTGACGACGTGGTCACCAACCTAGGCAACAACTACGATGCGGCCAGCGGCAAGT	NM_001108838	chr10:92115862-92115803	4198.59	3992.24	3094.75	1.70262	1.79384	1.18647	Detected	Detected	Detected
	10	11353	A_64_P144123	Rn.22121	Olig2	oligodendrocyte lineage transcription factor 2	Rattus norvegicus oligodendrocyte lineage transcription factor 2 (Olig2), mRNA [NM_001100557]	CTGCCCCGCAGAGTGTATCTATCACTTGTTTTATTTTTGTAAAGAAAAAAGAAGTGCTAA	NM_001100557	chr11:31208654-31208713	57134.2	48683.3	53593.9	5.469	5.40199	5.30064	Detected	Detected	Detected
	11	26865	A_64_P149277	Rn.162211	Cacng4	calcium channel, voltage-dependent, gamma subunit 4	Rattus norvegicus calcium channel, voltage-dependent, gamma subunit 4 (Cacng4), mRNA [NM_080692]	CTTCTTCCAACAGGACCTAAAGGAGGGTTTCCACGTCAGCATGCTGAACCGACGGACGAC	NM_080692	chr10:97139466-97139407	351.842	310.693	142.236	-1.87428	-1.8898	-3.25701	Detected	Detected	Detected
	12	24887	A_43_P21703	Rn.225265	Susd5	sushi domain containing 5	Sushi domain containing 5 (Predicted)Uncharacterized protein [Source:UniProtKB/TrEMBL;Acc:D3ZSC1] [ENSRNOT00000028675]	AGTACTAACAACCCTTCAGCCAACACATAAACACAGCCCCTCCAGTAATGTGGAGGCCAC	XM_236674	chr8:118738970-118739029	53.7809	48.0617	38.154	-4.58404	-4.58233	-5.15538	Not Detected	Not Detected	Detected
	13	5012	A_42_P485932	Rn.4228	Sulf2	sulfatase 2	Rattus norvegicus sulfatase 2 (Sulf2), mRNA [NM_001034927]	AAATCCCATTTTCAAGAGTCGCGGTGTCAATAAACACTCTGTGGCTGGTGTCAAGGGTAA	NM_001034927	chr3:157197571-157197512	57725.9	51256.1	45495.4	5.48386	5.47629	5.06429	Detected	Detected	Detected
	14	5862	A_64_P065230	Rn.85970	Slc35f1	solute carrier family 35, member F1	Rattus norvegicus solute carrier family 35, member F1 (Slc35f1), mRNA [NM_001109338]	ATCTGCACACCACATAACAAAGCACCTGACACCGCAATGGAACCAAATTTTCCAAAAAGA	NM_001109338	chr20:31770035-31770094	23405.5	20444.2	29429.8	4.18149	4.15026	4.43585	Detected	Detected	Detected
	15	14264	A_64_P142640		Gjc3	gap junction protein, gamma 3	Uncharacterized protein [Source:UniProtKB/TrEMBL;Acc:F1LPT0] [ENSRNOT00000001797]	AAACTTCCCCTCTTTAAGAACTTGTCAACCTCAGAGCGCTCTGTAAGACACAAGGACACA	XM_221997	chr12:17460958-17460899	50.5628	44.0603	59.5269	-4.67306	-4.70774	-4.51367	Detected	Not Detected	Detected
	16	14523	A_44_P447394	Rn.10883	Sox10	SRY (sex determining region Y)-box 10	Rattus norvegicus SRY (sex determining region Y)-box 10 (Sox10), mRNA [NM_019193]	TGCCTCGCACCCTTTGCTCCAGCGATATCTTAATAAAGTACGTAGCTCTGTCTCCCCATC	NM_019193	chr7:117138899-117138840	75944.7	68651.7	70428.2	5.8796	5.89786	5.69472	Detected	Detected	Detected
	17	14484	A_44_P897442	Rn.10610	Nxph1	neurexophilin 1	Rattus norvegicus neurexophilin 1 (Nxph1), mRNA [NM_012994]	CTTTGCAATGTTGAGACCAACTAAGGCTGCTTAACACAAGTTCTGATCATTATATAAGAA	NM_012994	chr4:34339011-34339070	12202	11324.6	12345.3	3.24176	3.29803	3.18253	Detected	Detected	Detected
	18	23072	A_44_P165870	Rn.2589	Cdo1	cysteine dioxygenase, type I	Rattus norvegicus cysteine dioxygenase, type I (Cdo1), mRNA [NM_052809]	CTGACAAGAAATCCAACGAGATGATCAAGAAGTCTGAAAGAACTTTGAGGGAAAATCAGT	NM_052809	chr18:40921416-40921357	288.173	232.074	217.599	-2.16228	-2.31071	-2.64362	Detected	Detected	Detected
	19	1515	A_42_P491486	Rn.1721	Pllp	plasmolipin	Rattus norvegicus plasmolipin (Pllp), mRNA [NM_022533]	TTTTATAGAAGAGTTGGGATTTCGAGGACTGGACTATTTCAGTTGGTTTCAATAGTTTCC	NM_022533	chr19:10775841-10775900	18274.9	16128.8	2314.07	3.82451	3.8082	0.767074	Detected	Detected	Detected
	20	24063	A_64_P162810	Rn.91014	RGD1310110	similar to 3632451O06Rik protein	Rattus norvegicus similar to 3632451O06Rik protein (RGD1310110), mRNA [NM_001108374]	TTCAACAGTATGCAAGACAGAGTGATGCTGTTAGCTGATAGTTCTGAAGACGAATTCTGA	NM_001108374	chr15:25680952-25680893	16166.3	13226.7	12206.7	3.64763	3.52202	3.16625	Detected	Detected	Detected
	21	23306	A_64_P124646	Rn.36062	Sh3bp4	SH3-domain binding protein 4	Rattus norvegicus SH3-domain binding protein 4 (Sh3bp4), mRNA [NM_022693]	GGGCTTTCTACTTCCAGTTGCCAATTGTGTTGCTTTCTATATGTTGAAATGTACTTTAAA	NM_022693	chr9:88243212-88243271	23358.7	19263	25215.8	4.1786	4.0644	4.21289	Detected	Detected	Detected
	22	29595	A_64_P125963	Rn.105005	Snx22	sorting nexin 22	Rattus norvegicus sorting nexin 22 (Snx22), mRNA [NM_001106832]	ATGTGCCCAAGGAGTTACTGGAATTCTTGAGACTTAGACATTTCCCTACAGACTCCAAGG	NM_001106832	chr8:70350797-70350738	112.689	83.5825	52.9733	-3.51686	-3.78402	-4.68195	Detected	Detected	Detected
	23	8955	A_64_P147644	Rn.11028	Tnr	tenascin R	Rattus norvegicus tenascin R (Tnr), mRNA [NM_013045]	TAAAAGAAGCTGAAGTCATTATGTCTACAAAAGCAGAGCCAAGGACCTGGGTGTGGCTGA	NM_013045	chr13:75347093-75347152	28212.6	21610.1	15684	4.45099	4.23027	3.52786	Detected	Detected	Detected
	24	19935	A_64_P127833	Rn.22871	Ppfibp1	PTPRF interacting protein, binding protein 1 (liprin beta 1)	Rattus norvegicus PTPRF interacting protein, binding protein 1 (liprin beta 1) (Ppfibp1), mRNA [NM_001107896]	CTGTTACAGATGCCAAGCAGTTTTTATTAAGGACAACGTAACAACTGATGATATGTGATA	NM_001107896	chr4:184635618-184635677	25331.3	20262.1	27696.4	4.29557	4.13735	4.34827	Detected	Detected	Detected
	25	6372	A_42_P567527	Rn.3219	Traf4	Tnf receptor associated factor 4	Rattus norvegicus Tnf receptor associated factor 4 (Traf4), mRNA [NM_001107017]	GATCAGAGTGACCCAGGTTTGGCTAAGCCACAGCATGTCACGGAGACCTTCCACCCTGAT	NM_001107017	chr10:64476369-64476428	7748.06	7592.95	8580.77	2.58655	2.7213	2.65775	Detected	Detected	Detected
	26	19403	A_44_P885377	Rn.147480	Sema3d	sema domain, immunoglobulin domain (Ig), short basic domain, secreted, (semaphorin) 3D	Rattus norvegicus sema domain, immunoglobulin domain (Ig), short basic domain, secreted, (semaphorin) 3D (Sema3d)	TTTTTGTCATGGTTAGAATACTAATCATATATCACACAGGGTTTACTGGCTTACTGAGTG	NM_001104633	chr4:18641898-18641839	756.506	628.361	569.723	-0.769859	-0.873695	-1.25503	Detected	Detected	Detected
	27	5163	A_44_P622172	Rn.44273	Epn2	epsin 2	Rattus norvegicus epsin 2 (Epn2), transcript variant 2, mRNA [NM_001033914]	CAACTCAGGCTACTGACCAGGAAGTAACCATATCCTATTTTGGAGAAGAAAAAGTCCTCA	NM_001033914	chr10:47677613-47677554	3075.2	2871.51	3899.87	1.2534	1.31845	1.52007	Detected	Detected	Detected
	28	4534	A_64_P131199	Rn.81507	Emid1	EMI domain containing 1	Rattus norvegicus EMI domain containing 1 (Emid1), mRNA [NM_001109467]	AAGTGTCTGCTGCGGATGCCATGGATTGCTATGTATGGGACAATAAACATCCTTGCTTGA	NM_001109467	chr14:85765457-85765398	6130.35	5847.85	1792.54	2.24869	2.34455	0.398648	Detected	Detected	Detected
	29	8202	A_42_P672103	Rn.45339	Olig1	oligodendrocyte transcription factor 1	Rattus norvegicus oligodendrocyte transcription factor 1 (Olig1), mRNA [NM_021770]	ATGCCGCGTCTGCGTCTTGGCTTGTGATTAGCGTTAGCAAATTACCCAAGATTATTGCAT	NM_021770	chr11:31246213-31246272	142458	138165	147108	6.78711	6.90689	6.75737	Detected	Detected	Detected
	30	7475	A_43_P13034	Rn.21397	Cntn1	contactin 1	Rattus norvegicus contactin 1 (Cntn1), mRNA [NM_057118]	AATGAATCTACAGTGACAGGCTACAAGATACTCTATAGACCTGACGGCCAACATGACGGT	NM_057118	chr7:130814733-130815598	9371.47	8422.81	8868.29	2.86099	2.87094	2.7053	Detected	Detected	Detected
	31	14831	A_64_P043116	Rn.41007	Rlbp1	retinaldehyde binding protein 1	Rattus norvegicus retinaldehyde binding protein 1 (Rlbp1), mRNA [NM_001106274]	CTAGTGGCATCTCATCCCAAACCGACCTAGAGGACAGTGAGGCACAGGCATGTCTTTTTT	NM_001106274	chr1:135122784-135122725	12071.7	12095.5	19146.8	3.22627	3.39304	3.81567	Detected	Detected	Detected
	32	20907	A_43_P11044	Rn.1040	G0s2	G0/G1switch 2	Rattus norvegicus G0/G1switch 2 (G0s2), mRNA [NM_001009632]	AGGCTGTGGGAGCGATCAAGGAGCTGTCACTTTGCATTAGGGAAGGAGACATGCTTTTTA	NM_001009632	chr13:109121447-109121388	18325.5	14264.2	10760.1	3.8285	3.63096	2.98426	Detected	Detected	Detected
	33	14274	A_64_P096787	Rn.53410	Ppapdc1a	phosphatidic acid phosphatase type 2 domain containing 1A	Rattus norvegicus phosphatidic acid phosphatase type 2 domain containing 1A (Ppapdc1a), mRNA [NM_001191631]	AGGTGTTTGCTGTAGCACCCACCCTCCTGTGTTCATGTTGTGAAACATAATAAAGTCCCA	NM_001191631	chr1:188643736-188643795	36363.3	30841.8	33232.3	4.81713	4.74345	4.61116	Detected	Detected	Detected
	34	13584	A_64_P137130	Rn.107819	Ptpre	protein tyrosine phosphatase, receptor type, E	Rattus norvegicus protein tyrosine phosphatase, receptor type, E (Ptpre), mRNA [NM_053767]	AGGAAAGCCGTGGTCAACAGCAACGACAAGAAGATGCCTAACGGGATCCTAGAAGAACAA	NM_053767	chr1:195271587-195271646	395.735	303.295	422.581	-1.70468	-1.92457	-1.68606	Detected	Detected	Detected
	35	4712	A_44_P341075	Rn.20403	Enpp2	ectonucleotide pyrophosphatase/phosphodiesterase 2	Rattus norvegicus ectonucleotide pyrophosphatase/phosphodiesterase 2 (Enpp2), mRNA [NM_057104]	ACCGACCCGACAATGATGAGAGCTGTAATAGCTCCGAGGATGAGTCGAAGTGGGTAGAGG	NM_057104	chr7:91301822-91296429	4119.16	3518.81	2898.02	1.67507	1.61173	1.09171	Detected	Detected	Detected
	36	4575	A_44_P112527		Megf11	multiple EGF-like-domains 11	Uncharacterized protein [Source:UniProtKB/TrEMBL;Acc:F1M1S8] [ENSRNOT00000058007]	ATTATGGACAAAGGCTTCAAAGATTACATGAAAGAATCTGTGTGCAGTTCTAGTACTTGC	XM_001078620	chr8:68917052-68922750	8877.32	6868.15	5480.02	2.78284	2.57656	2.01082	Detected	Detected	Detected
	37	16685	A_44_P323349	Rn.10938	Gria4	glutamate receptor, ionotropic, AMPA 4	Rattus norvegicus glutamate receptor, ionotropic, AMPA 4 (Gria4), transcript variant 1, mRNA [NM_017263]	CGAAGCCATAAGAAACAAAGCCAGGTTATCCATCACTGGGAGTGTGGGAGAAAACGGCCG	NM_017263	chr8:957444-957385	3226.21	2694.85	2067.5	1.32256	1.22684	0.604526	Detected	Detected	Detected
	38	8347	A_44_P161220	Rn.211646	Dbc1(=Brinp1)	deleted in bladder cancer 1	Rattus norvegicus deleted in bladder cancer 1 (Dbc1), mRNA [NM_080482]	CCGTGGACCTGTCAGATCCCTCCAAAAGGCAATTCTACATCAAGATCTCCGATGTGCAGG	NM_080482	chr5:86070710-86070651	278.694	315.091	362.267	-2.21053	-1.86952	-1.90823	Detected	Detected	Detected
	39	7487	A_64_P112994	Rn.6384	Slc1a1	solute carrier family 1 (neuronal/epithelial high affinity glutamate transporter, system Xag), member 1	Rattus norvegicus solute carrier family 1 (neuronal/epithelial high affinity glutamate transporter, system Xag), member 1 (Slc1a1)	CGAGAAGGACACAAAGAATCAACTGTACATTTAGTTTGATAAACAGACCTCCAGATTATT	NM_013032	chr1:232549520-232549579	4044.73	3285.15	3640.33	1.64876	1.5126	1.42071	Detected	Detected	Detected
	40	19725	A_44_P351211	Rn.40778	Phlda1	pleckstrin homology-like domain, family A, member 1	Rattus norvegicus pleckstrin homology-like domain, family A, member 1 (Phlda1), mRNA [NM_017180]	CAGATGGTGCAGTACAAAAATCGTCAGGCCATACTGGCGGTCAAGTCTACGAGGCAGAAG	NM_017180	chr7:50541837-50541896	1248.62	1453.21	2634.7	-0.0469503	0.335878	0.95428	Detected	Detected	Detected
	41	5723	A_43_P10280	Rn.74049	Gria3	glutamate receptor, ionotropic, AMPA 3	Rattus norvegicus glutamate receptor, ionotropic, AMPA 3 (Gria3), transcript variant 2, mRNA [NM_001112742]	GCCGTAAAAGTGTAAATTGCATGTGTGGGCATAATTACCGAACCTCATTGCCATGAGGTA	NM_001112742	chrX:3452630-3452571	11484.5	9385.26	9764.47	3.15433	3.02703	2.84418	Detected	Detected	Detected
	42	13972	A_44_P488594	Rn.22880	Tspan6	tetraspanin 6	Rattus norvegicus tetraspanin 6 (Tspan6), mRNA [NM_001100672]	TGCTACCTGTATTTTGTGATACATCAACTTTCAGCACACAACGTATGTATTTTTGTTTCC	NM_001100672	chrX:121432609-121432550	8748.86	6697.53	7651.55	2.76181	2.54027	2.49239	Detected	Detected	Detected
	43	28576	A_44_P577899	Rn.102945	Myt1	myelin transcription factor 1	Rattus norvegicus myelin transcription factor 1 (Myt1), mRNA [NM_001108615]	TGACTGCAATTCCAAATTAGTATTTAAAAGTAGAGAAATTGCACTTCCTGAAAGACACTG	NM_001108615	chr3:170984825-170984884	737.248	666.782	914.501	-0.80706	-0.788075	-0.572302	Detected	Detected	Detected
	44	12383	A_44_P684180	Rn.96330	Lrrn1	leucine rich repeat neuronal 1	Rattus norvegicus leucine rich repeat neuronal 1 (Lrrn1), mRNA [NM_001037363]	CTTGCTACTTTGTTGAATGATGTTAGTTGACTGTACTGTAATGTTGTATCAACTGAACTG	NM_001037363	chr4:143008600-143008658	1622.54	1287.32	1954.46	0.330969	0.161011	0.523413	Detected	Detected	Detected
	45	8300	A_64_P021591	Rn.87540	Tpm1	tropomyosin 1, alpha	Rattus norvegicus tropomyosin 1, alpha (Tpm1), transcript variant 1, mRNA [NM_001034068]	CGGGCTGAGTTTGCAGAGAGATCAGTAACCAAATTGGAGAAAAGCATTGATGACTTAGAA	NM_001034068	chr8:71340057-71339998	31336.5	32526.5	38241.8	4.60249	4.82018	4.81372	Detected	Detected	Detected
	46	26023	A_64_P092035	Rn.8443	Fam70b(=Tmem255b)	family with sequence similarity 70, member B	Rattus norvegicus family with sequence similarity 70, member B (Fam70b), mRNA [NM_001106094]	TTCTGCCTGAGGACACAGAGTCTCCCTCCCAGTGCCACTCCAGCCATGGGCATCCTCATG	NM_001106094	chr16:80935071-80935012	455.409	470.96	437.252	-1.50205	-1.28969	-1.63682	Detected	Detected	Detected
	47	17427	A_64_P066073	Rn.18036	Rap1gap	Rap1 GTPase-activating protein	Rattus norvegicus Rap1 GTPase-activating protein (Rap1gap), mRNA [NM_001100713]	GGCCACATGTATGTCAGTAAGGGTTGTACAAAATAAATTCTATTTATCGCTATTGTACCT	NM_001100713	chr5:156489535-156489591	31735.5	27919.1	27654.7	4.62074	4.59982	4.34609	Detected	Detected	Detected
Oligodendrocyte	1	13903	A_43_P12283	Rn.9687	Mog	myelin oligodendrocyte glycoprotein	Rattus norvegicus myelin oligodendrocyte glycoprotein (Mog), mRNA [NM_022668]	AGGACCTTGAGAAGCAAGGGTCGAGAACTGGGTCTGTTCTCTCATTTTTCTCCTATCTTA	NM_022668	chr20:1611776-1611835	33.3654	18.1798	69.0338	-5.27279	-5.98488	-4.29991	Not Detected	Not Detected	Detected
	2	633	A_64_P133286	Rn.25053	Opalin	oligodendrocytic myelin paranodal and inner loop protein	Rattus norvegicus oligodendrocytic myelin paranodal and inner loop protein (Opalin), mRNA [NM_001017386]	GAAGAAGTAGAGAGAAGAAGAGGTCTTTGGTGGCTCGTGCCCAGACTGAGCCTGGAATGA	NM_001017386	chr1:246236946-246236887	95.6988	25.2548	9.37197	-3.75264	-5.51066	-7.18079	Not Detected	Not Detected	Not Detected
	3	17068	A_43_P12808	Rn.8282	Cldn11	claudin 11	Rattus norvegicus claudin 11 (Cldn11), mRNA [NM_053457]	ACCGTTTCTATTACTCTTCTGGTTCCAGCTCGCCAACGCATGCCAAGAGTGCCCATGTCT	NM_053457	chr2:116627517-116627458	87.9134	32.5326	278.856	-3.87506	-5.14533	-2.28577	Not Detected	Not Detected	Detected
	4	9301	A_64_P108594	Rn.134550	Tmem88b	transmembrane protein 88B	Rattus norvegicus transmembrane protein 88B (Tmem88b), mRNA [NM_001109426]	GTGTCCTATCTTCTCCTTTTCCTGGGCCTCATATATACTAGAACTAGAATATCTTACTTA	NM_001109426	chr5:172640328-172640269	30.8772	13.6107	44.8606	-5.3846	-6.40247	-4.92177	Not Detected	Not Detected	Detected
	5	16071	A_44_P314110	Rn.20243	Ermn	ermin, ERM-like protein	Rattus norvegicus ermin, ERM-like protein (Ermn), mRNA [NM_001008311]	GAGCCTAGCCTGGTAGAATTTGTATTTAAAAACAGTAATAGTAAGAGAGGCAGTCAAGGG	NM_001008311	chr3:39823126-39823067	11.6992	11.2052	5.62571	-6.78472	-6.68305	-7.91711	Not Detected	Not Detected	Not Detected
	6	22111	A_64_P019613	Rn.87331	Mag	myelin-associated glycoprotein	Rattus norvegicus myelin-associated glycoprotein (Mag), mRNA [NM_017190]	TGTCCCCTTACCCGGCCCCAGGACCTGTACAAAAGGGACATGAAATAAATGTCCTAATGA	NM_017190	chr1:85954660-85954601	1413.99	593.99	8905.33	0.132489	-0.95485	2.71131	Detected	Detected	Detected
	7	18355	A_64_P047221	Rn.9744	Ugt8	UDP glycosyltransferase 8	Rattus norvegicus UDP glycosyltransferase 8 (Ugt8), mRNA [NM_019276]	CACTACCAAAATGGAATCCTCAATGGCAGATACAAAGGAAATGGTCATATTAAACATGAA	NM_019276	chr2:222979825-222979766	593.823	465.713	289.413	-1.11918	-1.30585	-2.23216	Detected	Detected	Detected
	8	625	A_42_P712297	Rn.67886	Fa2h	fatty acid 2-hydroxylase	Rattus norvegicus fatty acid 2-hydroxylase (Fa2h), mRNA [NM_001135583]	AACTACATAAATATTCTTAATCTGGCCCCAAATGAAGTAGCTGGTCAGATGGTCCTTTCT	NM_001135583	chr19:41268453-41268394	3292.57	2672.89	2402.16	1.35193	1.21504	0.820972	Detected	Detected	Detected
	9	30091	A_64_P005243	Rn.5872	Tspan2	tetraspanin 2	Rattus norvegicus tetraspanin 2 (Tspan2), mRNA [NM_022589]	CCCAAAGTGTTGTTAACAGAAACATTCTTTGTGTTTGTGGTGTGTTTCCTGTCTATTTTA	NM_022589	chr2:197902891-197902950	11118	8729.23	6488.38	3.10755	2.92249	2.2545	Detected	Detected	Detected
	10	9232	A_43_P11558	Rn.11339	Apod	apolipoprotein D	Rattus norvegicus apolipoprotein D (Apod), mRNA [NM_012777]	ATCGACATCGCCAAAATAACAACAAAAGACCAAGCAAACTGCCCGGACTTCCTGTAAAGG	NM_012777	chr11_random:890897-890956	2416.54	1509.59	3600.1	0.905663	0.390797	1.40468	Detected	Detected	Detected
	11	27850	A_44_P465329	Rn.10174	Mal	mal, T-cell differentiation protein	Rattus norvegicus mal, T-cell differentiation protein (Mal), mRNA [NM_012798]	TCTAAAATGCTCTAGTCTGTGTTTGGGCATGTTCTCAGATCATTTCTTTCGGGGAGAAGA	NM_012798	chr3:115167574-115167515	10.0737	9.77939	4.92378	-7.00055	-6.8794	-8.10938	Not Detected	Not Detected	Not Detected
	12	12050	A_44_P147055	Rn.10444	Gjb1	gap junction protein, beta 1	Rattus norvegicus gap junction protein, beta 1 (Gjb1), mRNA [NM_017251]	ACCCCCTTCACCTGGAAGAGGTAAAGAGGCACAAGGTGCACATCTCAGGGACACTGTGGT	NM_017251	chrX:89455686-89455745	82.5496	90.637	233.426	-3.96588	-3.66712	-2.54232	Detected	Detected	Detected
	13	15107	A_42_P766909	Rn.73852	Ppp1r14a	protein phosphatase 1, regulatory (inhibitor) subunit 14A	Rattus norvegicus protein phosphatase 1, regulatory (inhibitor) subunit 14A (Ppp1r14a), mRNA [NM_130403]	CAGGGAGGCAGACATGCCAGATGAGGTCAACATCGACGAGCTGCTGGAATTGGACAGTGA	NM_130403	chr1:84421849-84423883	69.9493	54.0982	21.4791	-4.20483	-4.41164	-5.98428	Detected	Not Detected	Not Detected
	14	4347	A_64_P141732	Rn.76545	Hapln2	hyaluronan and proteoglycan link protein 2	Rattus norvegicus hyaluronan and proteoglycan link protein 2 (Hapln2), mRNA [NM_022285]	AGGGGCTTCCTGGGCATTAACTGACCAATAAAATAACATGGCACCTTCTTTGTTCGATAA	NM_022285	chr2:180104743-180104684	125.931	40.4097	88.466	-3.35658	-4.83251	-3.94209	Detected	Not Detected	Detected
	15	4712	A_44_P341075	Rn.20403	Enpp2	ectonucleotide pyrophosphatase/phosphodiesterase 2	Rattus norvegicus ectonucleotide pyrophosphatase/phosphodiesterase 2 (Enpp2), mRNA [NM_057104]	ACCGACCCGACAATGATGAGAGCTGTAATAGCTCCGAGGATGAGTCGAAGTGGGTAGAGG	NM_057104	chr7:91301822-91296429	4119.16	3518.81	2898.02	1.67507	1.61173	1.09171	Detected	Detected	Detected
	16	18272	A_44_P473329	Rn.205621	Trim59	tripartite motif-containing 59	Rattus norvegicus tripartite motif-containing 59 (Trim59), mRNA [NM_001108945]	CATTCTGAGAAAATCGTTCAAAGTGATAAGGAAGTTGTTCTCCAGTATTTTAAGGAGCTT	NM_001108945	chr2:159018331-159018272	869.082	675.815	709.369	-0.569719	-0.768661	-0.938751	Detected	Detected	Detected
	17	28568	A_64_P031497	Rn.195342	Tubb4a	tubulin, beta 4A class IVa	Rattus norvegicus tubulin, beta 4A class IVa (Tubb4a), mRNA [NM_080882]	ACCCCGCTCTCCCCTGCAGACCCTCCATCAATAAATGAGTCATTGCTTTGTTGTGAAAAA	NM_080882		6995.85	6599.5	11534.2	2.43922	2.519	3.08449	Detected	Detected	Detected
	18	570	A_42_P663500	Rn.50862	Lgi3	leucine-rich repeat LGI family, member 3	Rattus norvegicus leucine-rich repeat LGI family, member 3 (Lgi3), mRNA [NM_001107277]	AGAGAAATTCTTGTGGCCTGATGCCTGGAGCATCTGGGGATAATGTTGATTCCTTTGCTT	NM_001107277	chr15:50939189-50939248	593.883	481.255	634.559	-1.11903	-1.25849	-1.09953	Detected	Detected	Detected
	19	21887	A_44_P434271	Rn.89910	Cntn2	contactin 2 (axonal)	Rattus norvegicus contactin 2 (axonal) (Cntn2), mRNA [NM_012884]	TCTGTAGTTTACAGTTAGAGCTCTATTTTGTTATGGGTTTTTAAACTTCAAGCCTTGCTC	NM_012884	chr13:45399985-45399926	16.6601	14.6227	5.57278	-6.27474	-6.29901	-7.93075	Not Detected	Not Detected	Not Detected
	20	14163	A_64_P020627	Rn.30028	Grb14	growth factor receptor bound protein 14	Rattus norvegicus growth factor receptor bound protein 14 (Grb14), mRNA [NM_031623]	GATCACAAGGCTGGAAACAAATCATGGTGAAAAGAAGATTCACCTGTGGGTTACAAAAAA	NM_031623	chr3:46832531-46832472	3333.51	2545.82	2217.91	1.36976	1.14477	0.705844	Detected	Detected	Detected
	21	24067	A_64_P013288	Rn.5658	Stmn4	stathmin-like 4	Rattus norvegicus stathmin-like 4 (Stmn4), transcript variant 1, mRNA [NM_019176]	AACTTCATCAAGATGGCGAAAGAGAAGCTGGCCCAGAAGATGGAGTCCAATAAGGAAAAC	NM_019176	chr15:45794337-45794396	3956.82	4036.91	5923.33	1.61706	1.80989	2.12305	Detected	Detected	Detected
	22	22524	A_44_P371635	Rn.195358	Tnfaip6	tumor necrosis factor alpha induced protein 6	Rattus norvegicus tumor necrosis factor alpha induced protein 6 (Tnfaip6), mRNA [NM_053382]	AAATCCAATCAAGGCAAAAATACAACTATGACTGGAAATAAAAAGTTCTTAGCTGGACGG	NM_053382		350.288	304.398	383.85	-1.88067	-1.91933	-1.82475	Detected	Detected	Detected
	23	16097	A_64_P052670	Rn.103770	Gsn	gelsolin	Rattus norvegicus gelsolin (Gsn), mRNA [NM_001004080]	AAGGCTTTGAGCCTCCTTCCTTTGTGGGCTGGTTCCTCGGCTGGGATGATGACTACTGGT	NM_001004080	chr3:14385981-14386040	11282	10001	6227.84	3.12867	3.11871	2.19537	Detected	Detected	Detected
	24	2219	A_64_P048506	Rn.45601	S1pr5	sphingosine-1-phosphate receptor 5	Rattus norvegicus sphingosine-1-phosphate receptor 5 (S1pr5), mRNA [NM_021775]	GGTCTAGCCATGGCTAACTCGCTGCTGAATCCTATCATCTACACCTTCACCAACCGAGAC	NM_021775	chr8:20279438-20279379	89.3538	46.6483	22.4908	-3.85161	-4.62539	-5.91788	Not Detected	Not Detected	Not Detected
	25	23304	A_64_P032833	Rn.21677	Aspa	aspartoacylase	Rattus norvegicus aspartoacylase (Aspa), mRNA [NM_024399]	TTTGCAAAGACAACAAAACTAACACTCAACGCAAAAAGCATCCGCTCCACTTTGCACTAA	NM_024399	chr10:60179028-60178969	33.9866	22.9346	83.4399	-5.24617	-5.64969	-4.02648	Not Detected	Not Detected	Detected
	26	17126	A_44_P425380	Rn.153992	Ndrg1	N-myc downstream regulated 1	Rattus norvegicus N-myc downstream regulated 1 (Ndrg1), mRNA [NM_001011991]	TGATTCCGCAAATACTTCAGTGGTTTAAGGCTCTTGCTATGTAGTTTATGTACCCCATCA	NM_001011991	chr7:104302957-104302898	9.83958	13.1556	4.76561	-7.03447	-6.45154	-8.15648	Not Detected	Not Detected	Not Detected
	27	3739	A_64_P006102	Rn.203000	Gjc2	gap junction protein, gamma 2	Rattus norvegicus gap junction protein, gamma 2 (Gjc2), mRNA [NM_001100784]	TTGCTGGTTATGTATGTGGTTAGCTGCCTATGCCTGTTGCTCAACCTTTGTGAAATGGCA	NM_001100784	chr10:45481623-45481564	33.3357	12.7325	12.1987	-5.27407	-6.49871	-6.80049	Not Detected	Not Detected	Not Detected
	28	15878	A_64_P044757	Rn.91296	Tf	transferrin	Rattus norvegicus transferrin (Tf), mRNA [NM_001013110]	CGTCTTCACTGCTGTGTGTTACCACATACACAGAGCACAAAATAAAAAATGACTGTTGAC	NM_001013110	chr8:108217837-108217778	45.8566	27.1535	148.761	-4.81401	-5.40608	-3.19229	Not Detected	Not Detected	Detected
	29	2538	A_64_P156479	Rn.190523	Tmem125	transmembrane protein 125	Rattus norvegicus transmembrane protein 125 (Tmem125), mRNA [NM_001107967]	AAAGCCTCATTCAGGACCAGACTCACATGGCCTCAGCTGTCATCGCTGAGTCCTAGGGTG	NM_001107967	chr5:139010402-139010461	11.012	10.7041	6.51569	-6.87206	-6.74905	-7.70523	Not Detected	Not Detected	Not Detected
	30	23066	A_64_P116132	Rn.6269	Sept4	septin 4	Rattus norvegicus septin 4 (Sept4), nuclear gene encoding mitochondrial protein, mRNA [NM_001011893]	GCCTTATATCCCTGCTGACTTCTCAGAGACTCAGAGGAAATAAACTAACCTATATGTGGC	NM_001011893	chr10:075880819-075880878	1970.68	1293.89	4802.6	0.611412	0.168348	1.82046	Detected	Detected	Detected
	31	14769	A_44_P496305	Rn.11200	Lpar1	lysophosphatidic acid receptor 1	Rattus norvegicus lysophosphatidic acid receptor 1 (Lpar1), mRNA [NM_053936]	ATCAGTATTCATTTAGGCTATGGAAGAAACCTACCAGTTACCTTTTAAGTAATGAGACAC	NM_053936	chr5:76450907-76450848	30.108	15.0939	77.3099	-5.42099	-6.25325	-4.13656	Not Detected	Not Detected	Detected
	32	15467	A_44_P975673	Rn.19479	Ccp110	centriolar coiled coil protein 110kDa	Rattus norvegicus centriolar coiled coil protein 110kDa (Ccp110), mRNA [NM_001108501]	TAGTAGTAATACTGTCTAGTTTAAAACCTGCAGTAAAGGTACTCAGATTTATGGCTTTCG	NM_001108501	chr1:176960960-176961019	200.618	199.658	221.299	-2.68476	-2.52776	-2.61929	Detected	Detected	Detected
	33	20411	A_44_P125710	Rn.207886	Pex5l	peroxisomal biogenesis factor 5-like	Rattus norvegicus peroxisomal biogenesis factor 5-like (Pex5l), mRNA [NM_173152]	AACCGAGCGATCGATGCATTTAATGCTGCCTTAACTGTTCGGCCAGAGGATTACTCGTTG	NM_173152	chr2:119133005-119132593	23.2545	17.2848	11.0204	-5.79363	-6.05772	-6.94704	Not Detected	Not Detected	Not Detected
	34	1515	A_42_P491486	Rn.1721	Pllp	plasmolipin	Rattus norvegicus plasmolipin (Pllp), mRNA [NM_022533]	TTTTATAGAAGAGTTGGGATTTCGAGGACTGGACTATTTCAGTTGGTTTCAATAGTTTCC	NM_022533	chr19:10775841-10775900	18274.9	16128.8	2314.07	3.82451	3.8082	0.767074	Detected	Detected	Detected
	35	7118	A_64_P008229	Rn.203744	Evi2a	ecotropic viral integration site 2A	Rattus norvegicus ecotropic viral integration site 2A (Evi2a), mRNA [NM_001044287]	CTTCACATATGGCACAAGGCAAAAGTGCTTTTCTACTACACATAACACATTACAACTTAA	NM_001044287	chr10:65713500-65713441	9405.13	8185.5	5050.09	2.86617	2.82971	1.89295	Detected	Detected	Detected
	36	14264	A_64_P142640		Gjc3	gap junction protein, gamma 3	Uncharacterized protein [Source:UniProtKB/TrEMBL;Acc:F1LPT0] [ENSRNOT00000001797]	AAACTTCCCCTCTTTAAGAACTTGTCAACCTCAGAGCGCTCTGTAAGACACAAGGACACA	XM_221997	chr12:17460958-17460899	50.5628	44.0603	59.5269	-4.67306	-4.70774	-4.51367	Detected	Not Detected	Detected
	37	29642	A_64_P005080	Rn.104292	Galnt6	UDP-N-acetyl-alpha-D-galactosamine:polypeptide N-acetylgalactosaminyltransferase 6 (GalNAc-T6)	Rattus norvegicus UDP-N-acetyl-alpha-D-galactosamine:polypeptide N-acetylgalactosaminyltransferase 6 (GalNAc-T6) (Galnt6)	TAGGATCCGGTACCTGCCTGACATCCAAGGACAAAAAGCCAGCTATGGCCCCCTGCAATC	NM_001172063	chr7:139457902-139457843	30.5443	39.5086	21.0244	-5.40023	-4.86505	-6.01515	Not Detected	Not Detected	Not Detected
	38	4236	A_42_P805492	Rn.199984	Tmeff2	transmembrane protein with EGF-like and two follistatin-like domains 2	Rattus norvegicus transmembrane protein with EGF-like and two follistatin-like domains 2 (Tmeff2), mRNA [NM_001108795]	CTGGTCAACACTGTGAAAAGAAGGACTACAGTGTTCTCTACGTTGTTCCTGGTCCTGTAA	NM_001108795	chr9:47524802-47524743	2125.59	1836.44	851.544	0.720577	0.67355	-0.675206	Detected	Detected	Detected
	39	14571	A_42_P742882	Rn.11523	Slc12a2	solute carrier family 12 (sodium/potassium/chloride transporters), member 2	Rattus norvegicus solute carrier family 12 (sodium/potassium/chloride transporters), member 2 (Slc12a2), mRNA [NM_031798]	CGTTCAAAGAGAACGTCGTTGATGATTAACGGTTCACTAAATCAGATATTCATTTGTCTC	NM_031798	chr18:53741021-53741080	2186.92	1932.54	2477.9	0.761617	0.747139	0.86576	Detected	Detected	Detected
	40	349	A_44_P541608	Rn.224870	Pls1	plastin 1	Rattus norvegicus plastin 1 (Pls1), mRNA [NM_001108178]	AAATGGGTCAATCAGACCCTTAAAAGTGCAAATAAAAGTACTTCTATTTCCAGCTTCAAG	NM_001108178	chr8:100833582-100833523	23.1635	12.5338	5.43287	-5.79928	-6.52139	-7.96743	Not Detected	Not Detected	Not Detected
	41	26579	A_44_P196217	Rn.28035	Gpr37	G protein-coupled receptor 37	Rattus norvegicus G protein-coupled receptor 37 (Gpr37), mRNA [NM_057201]	GCAAGTAGAGGGAGACATATTAACTACTCTAGAACTGATTTTGCAGATTAATATTTGTGC	NM_057201	chr4:52167343-52167284	208.366	161.816	194.057	-2.63009	-2.83094	-2.8088	Detected	Detected	Detected
	42	24757	A_64_P032127		Ttll7	tubulin tyrosine ligase-like family, member 7	PREDICTED: Rattus norvegicus tubulin tyrosine ligase-like family, member 7, transcript variant 1 (Ttll7), mRNA [XM_001077354]	CGACCCTTACGTGCTGTTTTATGTATATATGTCATATAAGTGTGTGAAATACATACACAC	XM_001077354	chr2:245193964-245194023	429.921	390.556	377.953	-1.58514	-1.55976	-1.84708	Detected	Detected	Detected
	43	20046	A_44_P692981	Rn.182466	Smco3	single-pass membrane protein with coiled-coil domains 3	PREDICTED: Rattus norvegicus RGD1560652 (RGD1560652), mRNA [XM_001072453]	CGAAACCATCAAAAGAAACTGTGACCTCATCATCCAAGCCGTGACAAAAATCCAGAAGGA	XM_001072453	chr4:173840132-173840073	111.862	36.1648	25.2058	-3.52749	-4.99263	-5.75346	Not Detected	Not Detected	Not Detected
	44	4424	A_44_P106456	Rn.105730	Pdlim2	PDZ and LIM domain 2	Rattus norvegicus PDZ and LIM domain 2 (Pdlim2), mRNA [NM_001007622]	TTGTACTGTGAGAAGCACGCCCGCCAGCGCTACTCAATGCCTGGAACTCTCAGCTCTCAA	NM_001007622	chr15:50564534-50564475	203.895	143.016	90.8331	-2.66138	-3.00912	-3.904	Detected	Detected	Detected
	45	17456	A_64_P108389	Rn.205398	Plekhh1	pleckstrin homology domain containing, family H (with MyTH4 domain) member 1	Rattus norvegicus pleckstrin homology domain containing, family H (with MyTH4 domain) member 1 (Plekhh1)	ACACTGGGGCAGCAGCTCTAATATTTTCAGGACAGCACAGTGTTCTGTTAAGAGTAAAGC	NM_001108036	chr6:101712613-101712776	655.563	442.933	682.125	-0.976476	-1.3782	-0.995251	Detected	Detected	Detected
	46	6864	A_43_P15529	Rn.11400	Ptgds	prostaglandin D2 synthase (brain)	Rattus norvegicus prostaglandin D2 synthase (brain) (Ptgds), mRNA [NM_013015]	ACCTTTAGCAAGGACCAGGGCCTCACAGAGGAGGACATTGTTTTCCTGCCCCAACCGGAT	NM_013015	chr3:3633779-3633310	257.673	159.697	335.844	-2.32367	-2.84996	-2.0175	Detected	Detected	Detected
	47	7896	A_64_P013822	Rn.22861	Josd2	Josephin domain containing 2	Rattus norvegicus Josephin domain containing 2 (Josd2), mRNA [NM_001106256]	TTCCTGTGTCCAGTGCCTGAAAAGAACCTGTAACTTCAGGCCTCAGGAGGCCTGTCCTGC	NM_001106256	chr1:94948961-94949020	7783.94	6677.69	9712.84	2.59322	2.53599	2.83653	Detected	Detected	Detected
	48	5987	A_64_P126387	Rn.100997	Tmem151a	transmembrane protein 151A	Rattus norvegicus transmembrane protein 151A (Tmem151a), mRNA [NM_001107570]	AACATAGAAGCACAAACCGGTGGCTTGGGACCATGCCCAGCTGAGGTGGCTATCCTGAAG	NM_001107570	chr1:207704365-207704306	81.9418	41.8597	212.647	-3.97654	-4.78166	-2.67683	Detected	Not Detected	Detected
	49	17486	A_64_P101792	Rn.12171	Efnb3	ephrin B3	Rattus norvegicus ephrin B3 (Efnb3), mRNA [NM_001100980]	GTGTGGCCGTCACCTCAATAGTTTTACTGTAAAAGGGAAATTTGAACAAGAACAACAACA	NM_001100980	chr10:56373428-56373369	1238.44	1116.42	1417.57	-0.0587578	-0.0444822	0.0600567	Detected	Detected	Detected
Microglia	1	18215	A_64_P066539	Rn.155038	Tmem119	transmembrane protein 119	Rattus norvegicus transmembrane protein 119 (Tmem119), mRNA [NM_001107155]	TTCTTGACACCCTGCCTTGGCCATTGTGGGTGCCAATCCTGACCCTGAATGGGCAAAGCT	NM_001107155	chr12:43868969-43869028	12.3567	8.73097	10.8283	-6.70584	-7.043	-6.97241	Not Detected	Not Detected	Not Detected
	2	5115	A_64_P015932	Rn.215585	Selplg	selectin P ligand	Rattus norvegicus selectin P ligand (Selplg), mRNA [NM_001013230]	ACATGTACCCAGTGCGGAACTACTCCCCCACAGAGATGATCTGCATCTCATCCTTGCTTC	NM_001013230	chr12:43843376-43843435	17.5393	9.46398	7.63205	-6.20055	-6.9267	-7.47707	Not Detected	Not Detected	Not Detected
	3	1514	A_64_P125245	Rn.163444	Gpr34	G protein-coupled receptor 34	Rattus norvegicus G protein-coupled receptor 34 (Gpr34), mRNA [NM_001024925]	TATTCCTTGCATGATCTATCTGTGACGGTCAAAATGCAGTACAGCACTAAGGGTAACTGA	NM_001024925	chrX:21117284-21117225	13.0358	9.00102	4.40595	-6.62866	-6.99906	-8.26969	Not Detected	Not Detected	Not Detected
	4	10337	A_64_P008406	Rn.10482	Cx3cr1	chemokine (C-X3-C motif) receptor 1	Rattus norvegicus chemokine (C-X3-C motif) receptor 1 (Cx3cr1), mRNA [NM_133534]	GAGTTCCTGCATCTGACTCTGTGTAATGAAAACAGATTCACACACACACACACACACACA	NM_133534	chr8:125033787-125033728	742.465	585.85	522.546	-0.796887	-0.974757	-1.37973	Detected	Detected	Detected
	5	5062	A_43_P12315	Rn.64592	P2ry12	purinergic receptor P2Y, G-protein coupled, 12	Rattus norvegicus purinergic receptor P2Y, G-protein coupled, 12 (P2ry12), mRNA [NM_022800]	GGGAGGGTTGCTTCAGTCTTTAGTGTCCAGACTCCTCCAAGGAAATCACCACATAAATAT	NM_022800	chr2:148611112-148611053	290.605	259.853	200.097	-2.15015	-2.14759	-2.76458	Detected	Detected	Detected
	6	25688	A_43_P11236	Rn.24799	Laptm5	lysosomal protein transmembrane 5	Rattus norvegicus lysosomal protein transmembrane 5 (Laptm5), mRNA [NM_053538]	GCCGAGAGATGTTCCCACTGTGCCTGTGTCATTGCTTGTGTGTGACTTGGAAGAAGGGCC	NM_053538	chr5:149797871-149797930	223.842	200.788	224.499	-2.52673	-2.51962	-2.59858	Detected	Detected	Detected
	7	11109	A_44_P485051	Rn.16242	Siglech	sialic acid binding Ig-like lectin H	Uncharacterized protein [Source:UniProtKB/TrEMBL;Acc:D3ZAH6] [ENSRNOT00000032254]	GTGACTGTTCAAAAGACTGTCCAGATCAATGTCACCTATACTGCACAGAACTCCACAAGC	XM_001054672	chr1:107126922-107127154	9.91149	9.67897	4.67443	-7.02396	-6.89429	-8.18435	Not Detected	Not Detected	Not Detected
	8	9755	A_64_P351634	Rn.72599	Csf1r	colony stimulating factor 1 receptor	Rattus norvegicus colony stimulating factor 1 receptor (Csf1r), mRNA [NM_001029901]	GATACCTGTGAACGGCTCTGATGTCCTGCTCTGTGATGTCTCTGGGTATCCTCAGCCCAA	NM_001029901	chr18:57093036-57093095	50.2767	29.3823	57.9646	-4.68125	-5.29227	-4.55204	Not Detected	Not Detected	Detected
	9	4939	A_44_P306439	Rn.23977	Fcgr3a	Fc fragment of IgG, low affinity IIIa, receptor	Rattus norvegicus Fc fragment of IgG, low affinity IIIa, receptor (Fcgr3a), mRNA [NM_207603]	CTCGGTGCAGAGGAGTCTTCAAAGTTCCGTGGCAGTCTATGAGGAACCCAAACTTCACTG	NM_207603	chr13:86877181-86877240	9.86178	9.62795	4.6361	-7.03122	-6.90192	-8.19623	Not Detected	Not Detected	Not Detected
	10	12742	A_64_P105477	Rn.76819	Fcrls	Fc receptor-like S, scavenger receptor	Rattus norvegicus Fc receptor-like S, scavenger receptor (Fcrls), mRNA [NM_001107702]	TGTGACCAGGTCGAGGCCTTTGATTGTGGGCATGACGAGGATGCTGGAGCTGTGTGTGAA	NM_001107702	chr2:179285332-179285273	10.9361	10.3713	5.07178	-6.88204	-6.79461	-8.06665	Not Detected	Not Detected	Not Detected
	11	19738	A_42_P512838	Rn.106975	Trem2	triggering receptor expressed on myeloid cells 2	Rattus norvegicus triggering receptor expressed on myeloid cells 2 (Trem2), mRNA [NM_001106884]	GAGCAGGAATACTGGTGTGCTGCATCTGCGTTGAGTGGGGAAGACAGCTGGATGGTTGCT	NM_001106884	chr9:8059124-8059065	8.80407	8.73448	6.51948	-7.1949	-7.04242	-7.70439	Not Detected	Not Detected	Not Detected
	12	10713	A_44_P487761	Rn.105647	C1qa	complement component 1, q subcomponent, A chain	Rattus norvegicus complement component 1, q subcomponent, A chain (C1qa), mRNA [NM_001008515]	CCAGCAAAGGGCCGCATTTACCAGGGTACTGAAGCCGACAGCATCTTCAGTGGATTCCTC	NM_001008515	chr5:155662637-155662578	9.00139	8.8361	4.32779	-7.16292	-7.02574	-8.29551	Not Detected	Not Detected	Not Detected
	13	20010	A_64_P081788	Rn.106761	Olfml3	olfactomedin-like 3	Rattus norvegicus olfactomedin-like 3 (Olfml3), mRNA [NM_001107708]	TGGGGCTTTCCTCACATCACTCTGTATGGCAACATTTTGCATTAAAAGGAAAACCCACCA	NM_001107708	chr2:198958541-198958482	1244.72	1178.33	707.062	-0.0514584	0.0333881	-0.943451	Detected	Detected	Detected
	14	23013	A_44_P500708	Rn.2393	C1qc	complement component 1, q subcomponent, C chain	Rattus norvegicus complement component 1, q subcomponent, C chain (C1qc), mRNA [NM_001008524]	TGTCAAGTTCAATTCCGCCATCACCAATCCTCAGGGGGATTACAACACAAACACGGGGAA	NM_001008524	chr5:155656697-155656638	10.4545	10.0993	6.92206	-6.94701	-6.83296	-7.61794	Not Detected	Not Detected	Not Detected
	15	16555	A_44_P439292	Rn.10837	Hpgds	hematopoietic prostaglandin D synthase	Rattus norvegicus hematopoietic prostaglandin D synthase (Hpgds), mRNA [NM_031644]	GACACATACTTAGGAGACAAAGAGTGGTTTATTGGCAATTATGTAACTTGGGCAGATTTC	NM_031644	chr4:94615159-94611968	9.83456	9.67286	4.77879	-7.03521	-6.8952	-8.1525	Not Detected	Not Detected	Not Detected
	16	10113	A_44_P1010416	Rn.209780	P2ry13	purinergic receptor P2Y, G-protein coupled, 13	Rattus norvegicus purinergic receptor P2Y, G-protein coupled, 13 (P2ry13), mRNA [NM_001002853]	TATATCATCTTGTGTAAGAAGTTCACCCGGAAGGTACCATGTATGAGATGGAGGACAAAG	NM_001002853	chr2:148600731-148600672	10.4741	10.256	5.00359	-6.94432	-6.81075	-8.08618	Not Detected	Not Detected	Not Detected
	17	6122	A_44_P130898	Rn.3176	Ly86	lymphocyte antigen 86	Rattus norvegicus lymphocyte antigen 86 (Ly86), mRNA [NM_001106128]	GACCCAATGAATGTAATAAAACCTCCAAAATTGTCTATTTCTGAGGACTCTAAGCAGTCC	NM_001106128	chr17:33667877-33667818	16.9707	11.114	8.83235	-6.24809	-6.69484	-7.26635	Not Detected	Not Detected	Not Detected
	18	379	A_43_P12059	Rn.1742	Rnase4	ribonuclease, RNase A family 4	Rattus norvegicus ribonuclease, RNase A family 4 (Rnase4), mRNA [NM_020082]	AGGGTACCCCAGAGGTCCCAGTGCACTTTGACAGATAGATGACATCTGTAGCTGCTACTG	NM_020082	chr15:27089576-27089636	9.90675	9.64217	4.67005	-7.02466	-6.89979	-8.18571	Not Detected	Not Detected	Not Detected
	19	20656	A_64_P120941	Rn.31988	Cd53	Cd53 molecule	Rattus norvegicus Cd53 molecule (Cd53), mRNA [NM_012523]	CCAAAGAACAACTCAGAAGAATTAATATCTCCAGTGTGTTAGCTGATAATCATATCCATG	NM_012523	chr2:202186245-202186186	11.4644	17.2382	7.66549	-6.81397	-6.06161	-7.47077	Not Detected	Not Detected	Not Detected
	20	530	A_64_P045651	Rn.44402	Tgfbr1	transforming growth factor, beta receptor 1	Rattus norvegicus transforming growth factor, beta receptor 1 (Tgfbr1), mRNA [NM_012775]	CATCCTAACACTACAGTAGAAAACAGAAGCATTGCAAATAAATGACTTTTTTCCCACCAG	NM_012775	chr5:64033998-64034057	666.806	513.123	998.298	-0.951944	-1.16598	-0.445817	Detected	Detected	Detected
	21	10512	A_64_P065200	Rn.19946	MGC112715	hypothetical protein LOC690899	Rattus norvegicus hypothetical protein LOC690899 (MGC112715), mRNA [NM_001044300]	TCCTAATGATGCTGGGCTACTTCTAAGTGTGAAAGAGATGCTATTAAAAAGAAATACGTG	NM_001044300	chr20:27684830-27684889	9563.1	7618.08	5486.95	2.8902	2.72607	2.01265	Detected	Detected	Detected
	22	24799	A_44_P791176	Rn.154985	Cyth4	cytohesin 4	Rattus norvegicus cytohesin 4 (Cyth4), mRNA [NM_001130577]	AGAAATTCAACATGGACCCTGCTAAGGGCATCCAGTATCTCACTGAGCACAAGCTGCTGA	NM_001130577	chr7:116566482-116567709	9.7492	9.45151	7.07157	-7.04778	-6.9286	-7.58711	Not Detected	Not Detected	Not Detected
	23	22884	A_44_P1053404	Rn.201810	Fcer1g	Fc fragment of IgE, high affinity I, receptor for; gamma polypeptide	Rattus norvegicus Fc fragment of IgE, high affinity I, receptor for; gamma polypeptide (Fcer1g), mRNA [NM_001131001]	GGCTCTAAATCAATGTCCCCATATCCACCAAAGACTTACTCACTGACATTTCTCTTCTCC	NM_001131001	chr13:87119626-87119567	34.3842	11.5527	34.9798	-5.22939	-6.63899	-5.28069	Not Detected	Not Detected	Detected
	24	10599	A_64_P106563	Rn.38594	Ltc4s	leukotriene C4 synthase	Rattus norvegicus leukotriene C4 synthase (Ltc4s), mRNA [NM_053639]	ACATGAAGGAAGAAACAGCTCTTCTGGCTACCGTCACCCTCGTGGGAGTTCTGCTGCAAG	NM_053639	chr10:35788815-35788756	10.3806	10.0932	7.75958	-6.95724	-6.83383	-7.45317	Not Detected	Not Detected	Not Detected
	25	18036	A_64_P045476	Rn.6702	C1qb	complement component 1, q subcomponent, B chain	Rattus norvegicus complement component 1, q subcomponent, B chain (C1qb), mRNA [NM_019262]	TGCCCAAAGCCCTGACCAGAGCCCTGTAGATGTTACAGAATGGGTAAATAAACTCTTCAA	NM_019262	chr5:155647589-155647530	306.292	314.309	301.265	-2.0743	-1.8731	-2.17425	Detected	Detected	Detected
	26	10941	A_64_P120432	Rn.35286	Hmha1	histocompatibility (minor) HA-1	Rattus norvegicus histocompatibility (minor) HA-1 (Hmha1), mRNA [NM_001108067]	GTGAGGATGCAGCCCCAGGCCATCAGCTGTGTTCCTTCAACACCAACCAGTCCAACAACA	NM_001108067	chr7:11187931-11187872	15.4748	11.8695	14.7089	-6.38122	-6.59995	-6.53052	Not Detected	Not Detected	Not Detected
	27	29378	A_44_P974862	Rn.6379	Pld4	phospholipase D family, member 4	Rattus norvegicus phospholipase D family, member 4 (Pld4), mRNA [NM_001126288]	CTATCATCTACAACTGCAGTCACCTGGCTGAAGACCTTGAGAAAACATTCCAGACCTACT	NM_001126288	chr6:137749979-137750038	46.1538	49.2105	29.2266	-4.80469	-4.54825	-5.53993	Not Detected	Not Detected	Not Detected
	28	5225	A_64_P051322	Rn.38575	Ncf1	neutrophil cytosolic factor 1	Rattus norvegicus neutrophil cytosolic factor 1 (Ncf1), mRNA [NM_053734]	CTGACTTTTTTCAGCGATGAACAGTGTGGAAGTGTAATCGGAATAAACCCTTTCCTCCCC	NM_053734	chr12:23587232-23587291	52.4994	51.5153	47.298	-4.61884	-4.48222	-4.84544	Not Detected	Not Detected	Detected
	29	5268	A_44_P355928	Rn.11347	Ctss	cathepsin S	Rattus norvegicus cathepsin S (Ctss), mRNA [NM_017320]	CCTTCACTTTGGTGATCAAGGATATATTCGGATGGCGAGAAATAACAAAAATCACTGCGG	NM_017320	chr2:190466474-190466533	12.1705	11.5759	5.55452	-6.72775	-6.6361	-7.93548	Not Detected	Not Detected	Not Detected
	30	22731	A_64_P110690	Rn.204473	Unc93b1	unc-93 homolog B1 (C. elegans)	Rattus norvegicus unc-93 homolog B1 (C. elegans) (Unc93b1), mRNA [NM_001108513]	ACTGGAGCTTTGTACTTCTTGCCCACAGGTTCCCCCACCTCAGAGCAGGGGGCATTTTTT	NM_001108513	chr1:206471140-206471199	165.527	160.483	134.861	-2.96214	-2.84287	-3.33381	Detected	Detected	Detected
	31	5377	A_42_P807697	Rn.11534	Tyrobp	Tyro protein tyrosine kinase binding protein	Rattus norvegicus Tyro protein tyrosine kinase binding protein (Tyrobp), mRNA [NM_212525]	CAACAAACCCTCCCTGGGATCAGGACTCCCGCTGGAATAAATATCCACAGAGTGCCCTCT	NM_212525	chr1:85369110-85369169	29.248	73.1577	21.5609	-5.4628	-3.97621	-5.97879	Not Detected	Not Detected	Not Detected
	32	24366	A_64_P047714	Rn.32080	Aif1	allograft inflammatory factor 1	Rattus norvegicus allograft inflammatory factor 1 (Aif1), mRNA [NM_017196]	GAAAAACAAAGAACACCAGAAGCCAACTGGTCCCCCAGCCAAGAAAGCTATTTCTGAGTT	NM_017196	chr20:3716146-3716205	89.2485	36.5535	151.384	-3.85331	-4.97721	-3.16708	Not Detected	Not Detected	Detected
	33	1925	A_64_P037425	Rn.228738	Irf8	interferon regulatory factor 8	Rattus norvegicus interferon regulatory factor 8 (Irf8), mRNA [NM_001008722]	GATATCTGTACCTCACACCAGAGACCCTTTTTCAGAGAAAATCAACAGATCACCGTCTAA	NM_001008722	chr19:51116671-51116730	11.4366	10.8373	7.39002	-6.81748	-6.73121	-7.52357	Not Detected	Not Detected	Not Detected
	34	16271	A_44_P508379	Rn.2357	Cd37	CD37 molecule	Rattus norvegicus CD37 molecule (Cd37), mRNA [NM_017124]	GCGGGCGAAGCTGAGGCAGACTGCTGACATATGTGCACTCCCCGCAAAAGCCCATATATA	NM_017124	chr1:95711774-95711715	65.2069	9.57308	4.31029	-4.30612	-6.91016	-8.30136	Not Detected	Not Detected	Not Detected
	35	15494	A_44_P128007	Rn.44538	Slco2b1	solute carrier organic anion transporter family, member 2b1	Rattus norvegicus solute carrier organic anion transporter family, member 2b1 (Slco2b1), mRNA [NM_080786]	CTTTGTAGCTAAGACCTGATACTGTCATAGCCAAGTCATGGGTGACCTCTGTTTCTCTGA	NM_080786	chr1:156993295-156993236	23.5756	19.8007	5.71029	-5.77385	-5.86167	-7.89558	Not Detected	Not Detected	Not Detected
	36	11265	A_44_P175364	Rn.10725	Mafb	v-maf musculoaponeurotic fibrosarcoma oncogene homolog B (avian)	Rattus norvegicus v-maf musculoaponeurotic fibrosarcoma oncogene homolog B (avian) (Mafb), mRNA [NM_019316]	GCTACGCCCAGTCGTGCAGGTATAAACGCGTCCAGCAGAAACATCACCTGGAGAACGAGA	NM_019316	chr3:151117969-151117910	86.4124	73.5857	76.0175	-3.8999	-3.96779	-4.16088	Detected	Detected	Detected
	37	13359	A_44_P113974	Rn.10736	Ccr5	chemokine (C-C motif) receptor 5	Rattus norvegicus chemokine (C-C motif) receptor 5 (Ccr5), mRNA [NM_053960]	AACAACAAATACAAAGTGAGAATAAAGGAAAGAGCTTGTCCTAGGAAGATGGTCTCATTT	NM_053960	chr8:128911998-128912057	10.7689	9.40119	7.41508	-6.90427	-6.9363	-7.51868	Not Detected	Not Detected	Not Detected
	38	19674	A_44_P469584	Rn.42942	Cd14	CD14 molecule	Rattus norvegicus CD14 molecule (Cd14), mRNA [NM_021744]	ATCCCTTTTTGCACTCTGAATCCCAGTCGGAGGCGTATAACTCTGGCGTAGTCATAGCCA	NM_021744	chr18:29375049-29374990	10.8266	13.1775	4.57064	-6.89656	-6.44914	-8.21675	Not Detected	Not Detected	Not Detected
	39	28056	A_44_P115116	Rn.162497	Mpeg1	macrophage expressed 1	Rattus norvegicus macrophage expressed 1 (Mpeg1), mRNA [NM_022617]	AACTTCACCTTTGGTGGACTTTATCAGGAATGCACTGAACTGTCAGGTGATGCTCTTTGC	NM_022617	chr1:215389169-215389228	11.2696	10.9423	5.47073	-6.8387	-6.7173	-7.95741	Not Detected	Not Detected	Not Detected
	40	12336	A_44_P137448	Rn.44404	Ptgs1	prostaglandin-endoperoxide synthase 1	Rattus norvegicus prostaglandin-endoperoxide synthase 1 (Ptgs1), mRNA [NM_017043]	AACATTCCCAACTTGAATGTCTAGAATGTGGAATTGGTTCATTTTCCTGTTCAGTGAAAT	NM_017043	chr3:15365115-15365174	92.2775	56.9581	175.045	-3.80516	-4.33732	-2.95756	Detected	Detected	Detected
	41	15760	A_64_P019260	Rn.12478	Cd68	Cd68 molecule	Rattus norvegicus Cd68 molecule (Cd68), mRNA [NM_001031638]	GTTATCTCCCTTCTCTGTCTTTAAGAACAAAATTAAGAGATTTTTATAATAGGGGTGGGG	NM_001031638	chr10:56481785-56481726	364.921	314.818	540.533	-1.82163	-1.87077	-1.3309	Detected	Detected	Detected
	42	19109	A_64_P082758	Rn.95169	Abi3	ABI family, member 3	Rattus norvegicus ABI family, member 3 (Abi3), mRNA [NM_001013118]	AACAAAACAAACCAAGAAGTTAAGTTTAAGCACCTTGCCCAGAGGACCCCCTAGCTCATG	NM_001013118	chr10:84543047-84542988	40.2875	47.4531	63.5163	-5.00081	-4.60071	-4.42009	Not Detected	Not Detected	Detected
	43	29734	A_44_P187503	Rn.81758	Lpcat2	lysophosphatidylcholine acyltransferase 2	Rattus norvegicus lysophosphatidylcholine acyltransferase 2 (Lpcat2), mRNA [NM_001271344]	ATTTACAACATATTTAGACCTCCAGACATGCCATGTGTTTTCACTGCCAGAAGACGTCCA	NM_001271344	chr19:15179654-15179595	408.155	395.331	380.856	-1.66009	-1.54223	-1.83604	Detected	Detected	Detected
	44	9282	A_43_P15993	Rn.54465	Itgam	integrin, alpha M	Rattus norvegicus integrin, alpha M (Itgam), mRNA [NM_012711]	TACAAGCTTGGCTTTTTCAAACGACAGTACAAGGACATGATGAATGAAGCCGGTGGCCAA	NM_012711	chr1:187385032-187385565	11.5405	11.163	5.42008	-6.80444	-6.6885	-7.97083	Not Detected	Not Detected	Not Detected
	45	23387	A_44_P131470	Rn.203067	Hexb	hexosaminidase B	Rattus norvegicus hexosaminidase B (Hexb), mRNA [NM_001011946]	GAATAGCTGCACAACCTCTCTTTACTGGATATTGTAACTACGAGAATAAAATGGAAAAGT	NM_001011946	chr2:27649441-27649382	9195.64	7422.51	8310.97	2.83367	2.68855	2.61166	Detected	Detected	Detected
	46	11671	A_44_P176053	Rn.101576	RGD1561778	similar to dendritic cell-derived immunoglobulin(Ig)-like receptor 1, DIgR1 - mouse	Rattus norvegicus similar to dendritic cell-derived immunoglobulin(Ig)-like receptor 1, DIgR1 - mouse (RGD1561778)	CTACATGTGTGGGGTGGGAACACCATTTCCCTATCACCGCTTTTGGAATAAAGAGTCATT	NM_001168284	chr10:105088566-105088507	11.6046	11.088	5.26607	-6.79644	-6.69822	-8.01242	Not Detected	Not Detected	Not Detected
	47	2157	A_42_P772157	Rn.1716	Il6r	interleukin 6 receptor	Rattus norvegicus interleukin 6 receptor (Il6r), mRNA [NM_017020]	TAGTGCTCATTAAGGAACATTGTCAGTTTTGTGAACATATGCTCAGATGGAGATCTTGTT	NM_017020	chr2:182078382-182078323	10.2753	10.0002	5.15295	-6.97196	-6.84719	-8.04375	Not Detected	Not Detected	Not Detected
	48	900	A_64_P098532	Rn.149608	Lair1	leukocyte-associated immunoglobulin-like receptor 1	Rattus norvegicus leukocyte-associated immunoglobulin-like receptor 1 (Lair1), mRNA [NM_001029928]	TAAAGATGTGACCCCACAGAACAGAGTTATCATGGCTGAGTCCAGTACATATGCAGCCAT	NM_001029928	chr1:69601871-69601930	54.5166	34.8218	4.86674	-4.56444	-5.04723	-8.12619	Detected	Not Detected	Not Detected
	49	13116	A_43_P11278	Rn.6386	Hpgd	hydroxyprostaglandin dehydrogenase 15 (NAD)	Rattus norvegicus hydroxyprostaglandin dehydrogenase 15 (NAD) (Hpgd), mRNA [NM_024390]	AATGGACTCCAAAACACTCAGGAATGAAACTTTTAACAGTCATAGCAAAATAGGGGTGGA	NM_024390	chr16:37420120-37420061	9.61379	9.51049	8.64848	-7.06796	-6.91963	-7.2967	Not Detected	Not Detected	Not Detected
	50	5422	A_44_P394636	Rn.10659	Inpp5d	inositol polyphosphate-5-phosphatase D	Rattus norvegicus inositol polyphosphate-5-phosphatase D (Inpp5d), mRNA [NM_019311]	TCAGAGATCAGCTCCAACTTGGCAGTGCAGAGATCTGGCCTCAATCTAAGCCAGCCACTT	NM_019311	chr9:86681777-86681836	10.7889	10.935	6.86519	-6.9016	-6.71826	-7.62984	Not Detected	Not Detected	Not Detected
Endothelial cell	1	3820	A_43_P15791	Rn.17420	Cldn5	claudin 5	Rattus norvegicus claudin 5 (Cldn5), mRNA [NM_031701]	TCCAGAGTTCAGTTTTCCAGTCAAGTACTCAGCACCAAGGCGAACCACGGCCAACGGCGA	NM_031701	chr11_random:1224799-1224740	9.61047	9.35796	5.25253	-7.06846	-6.94295	-8.01613	Not Detected	Not Detected	Not Detected
	2	9777	A_44_P279083	Rn.154810	Abcb1a	ATP-binding cassette, sub-family B (MDR/TAP), member 1A	Rattus norvegicus ATP-binding cassette, sub-family B (MDR/TAP), member 1A (Abcb1a), mRNA [NM_133401]	GTAAATATTTGATAATATATACTTTTATTTATACTTTCTCATTTGTAACTATAACTGATT	NM_133401	chr4:21795859-21795918	10.2334	9.93692	4.86466	-6.97786	-6.85635	-8.1268	Not Detected	Not Detected	Not Detected
	3	1741	A_64_P003997	Rn.5641	Slco1a2	solute carrier organic anion transporter family, member 1A2	Rattus norvegicus solute carrier organic anion transporter family, member 1A2 (Slco1a2), mRNA [NM_131906]	GGTGCTTGCCTTCATGAACTTCCATCCCTGGAGTCATGCGTTAAAATAAACTCCTTTTTT	NM_131906		50.9094	11.3667	6.17676	-4.66321	-6.6624	-7.78229	Not Detected	Not Detected	Not Detected
	4	18781	A_44_P551065	Rn.203167	Ly6al	lymphocyte antigen 6 complex, locus A-like	Rattus norvegicus lymphocyte antigen 6 complex, locus A-like (Ly6al), mRNA [NM_001128099]	TGAGATCCTGGGTACTGTTGTCCAAGTGAATACTTCCTGTTGCACCAGAGATCTTTGCAA	NM_001128099	chr7:113435039-113434980	16.9604	14.7918	10.4906	-6.24897	-6.28242	-7.01812	Not Detected	Not Detected	Not Detected
	5	6112	A_64_P201730	Rn.10239	Flt1	FMS-related tyrosine kinase 1	Rattus norvegicus FMS-related tyrosine kinase 1 (Flt1), mRNA [NM_019306]	CAAAAAATGGCCACCACTCAGGACTACTCCATCACTCTGAACCTTGTCATCAAGAATGTG	NM_019306	chr12:7957094-7957153	11.5692	11.1452	9.72203	-6.80085	-6.6908	-7.12789	Not Detected	Not Detected	Not Detected
	6	11924	A_43_P12070	Rn.40119	Ly6c	Ly6-C antigen	Rattus norvegicus Ly6-C antigen (Ly6c), mRNA [NM_020103]	TGTGTGTTTCTCAGGTGTTAGAAGCTGTAGAGGGCTCTGTAAGACGGACAGCAAAGAGCA	NM_020103	chr7:113181034-113179261	9.25675	9.07174	4.60467	-7.12256	-6.98777	-8.20605	Not Detected	Not Detected	Not Detected
	7	13072	A_44_P992535	Rn.25073	Gpr116	G protein-coupled receptor 116	Rattus norvegicus G protein-coupled receptor 116 (Gpr116), mRNA [NM_139110]	ATTCCTCTAGTGCTTACTCATTGCTCAACTAGGACCAGATAATGCCAAATTCACAGGAGC	NM_139110	chr9:13218704-13218645	10.2734	9.76904	4.82216	-6.97222	-6.88093	-8.13946	Not Detected	Not Detected	Not Detected
	8	27338	A_43_P12205	Rn.8731	Eltd1	EGF, latrophilin and seven transmembrane domain containing 1	Rattus norvegicus EGF, latrophilin and seven transmembrane domain containing 1 (Eltd1), mRNA [NM_022294]	TGGGGGAAGTCAGCATGCTGACGATGTTACTTTAGTTTGGGTCTCTTGTTTTGGACATCT	NM_022294	chr2:249866727-249866786	10.6598	10.3256	5.14442	-6.91896	-6.801	-8.04613	Not Detected	Not Detected	Not Detected
	9	5193	A_43_P10269	Rn.104319	Itm2a	integral membrane protein 2A	Rattus norvegicus integral membrane protein 2A (Itm2a), mRNA [NM_001025712]	TATGTGGTTCGTGAAGACCTGGTTGCTGTGGAAGAAATTCGTGATGTTAGTAACCTTGGG	NM_001025712	chrX:95638905-95638847	38.6058	37.0263	4.92713	-5.06232	-4.95867	-8.1084	Not Detected	Not Detected	Not Detected
	10	4083	A_42_P625147	Rn.2834	Pglyrp1	peptidoglycan recognition protein 1	Rattus norvegicus peptidoglycan recognition protein 1 (Pglyrp1), mRNA [NM_053373]	AATCTTCTGAAATGTGGGGTGTCTGAGGGCTTCCTGAGATCTAACTATGAGGTCAAAGGA	NM_053373	chr1:78240466-78240525	45.1942	43.8012	39.5413	-4.835	-4.71625	-5.10386	Not Detected	Not Detected	Detected
	11	10909	A_44_P472661	Rn.92653	Klf2	Kruppel-like factor 2 (lung)	Rattus norvegicus Kruppel-like factor 2 (lung) (Klf2), mRNA [NM_001007684]	CGCACACTTGCAGCTACACCAACTGCGGCAAGACCTACACCAAGAGTTCGCACCTAAAGG	NM_001007684	chr16:17942603-17942544	96.0245	92.9916	111.266	-3.74774	-3.63012	-3.61127	Detected	Detected	Detected
	12	13908	A_64_P048187	Rn.203012	Igfbp7	insulin-like growth factor binding protein 7	Rattus norvegicus insulin-like growth factor binding protein 7 (Igfbp7), mRNA [NM_001013048]	TTACAGAAAAAGCATGCAGAGCTTTAAACAAAACAAATAAAATTCTTATTACAACAGGAA	NM_001013048	chr14:33069995-33070054	10.3916	10.057	7.77891	-6.95571	-6.83902	-7.44958	Not Detected	Not Detected	Not Detected
	13	22187	A_44_P822447	Rn.7778	Ctla2a	cytotoxic T lymphocyte-associated protein 2 alpha	Rattus norvegicus cytotoxic T lymphocyte-associated protein 2 alpha (Ctla2a), mRNA [NM_001109115]	CTTAATGTGTAGAGGAAAAACGACTCATGATTTGCCCATACCTGAGGATTTGGGAAAGAA	NM_001109115	chr17:9490509-9490568	11.7551	9.67802	4.77606	-6.77785	-6.89443	-8.15332	Not Detected	Not Detected	Not Detected
	14	16468	A_42_P620006	Rn.3193	Wfdc1	WAP four-disulfide core domain 1	Rattus norvegicus WAP four-disulfide core domain 1 (Wfdc1), mRNA [NM_133581]	AAGGGACAACAGAGGCACTTTCCATGAAGTGGAGACTGGCTGCCTTTGTGGGGCCTTTCC	NM_133581	chr19:49941344-49942784	10.6335	10.3292	9.2142	-6.92252	-6.80049	-7.20528	Not Detected	Not Detected	Not Detected
	15	24884	A_42_P481816	Rn.17089	Esam	endothelial cell adhesion molecule	Rattus norvegicus endothelial cell adhesion molecule (Esam), mRNA [NM_001004245]	TGGGCCTCAGTAAGACCAAAATCTGGGTCAAAGGACACAAGGAGGAAACGGAACTGAGGT	NM_001004245	chr8:38783957-38784016	187.733	113.242	37.5135	-2.78053	-3.34588	-5.17981	Detected	Detected	Detected
	16	16081	A_44_P166206	Rn.39383	Nostrin	nitric oxide synthase trafficker	Rattus norvegicus nitric oxide synthase trafficker (Nostrin), mRNA [NM_001024260]	TGGCTGACTACTTTGAAGAAGATCCAAAGAACCCAATGGACAAAGAGCGACGGAAGTCTT	NM_001024260	chr3:51339285-51344813	10.4466	10.108	4.98166	-6.94811	-6.83172	-8.09252	Not Detected	Not Detected	Not Detected
	17	2777	A_64_P050199	Rn.98782	Sema3c	sema domain, immunoglobulin domain (Ig), short basic domain, secreted, (semaphorin) 3C	Rattus norvegicus sema domain, immunoglobulin domain (Ig), short basic domain, secreted, (semaphorin) 3C (Sema3c)	TATGGCAAACTAAAGGCGCTCATCAACAGCAGGAAAAGCAGAAACAGGAGGAATCAGCTT	NM_001106578	chr4:13742228-13742169	38.9482	53.2977	6.6264	-5.04958	-4.43315	-7.68092	Not Detected	Not Detected	Not Detected
	18	29307	A_64_P362904	Rn.144669	Egfl7	EGF-like-domain, multiple 7	Rattus norvegicus EGF-like-domain, multiple 7 (Egfl7), mRNA [NM_139104]	TGAGCAGAAGGCCCTGCTTGTTTATCCCTCTCTCTTAGGAGGTTCCTAGGCCCTGGGCAT	NM_139104	chr3:4769382-4769441	58.5402	48.7194	58.3586	-4.46171	-4.56272	-4.54227	Detected	Not Detected	Detected
	19	14207	A_44_P483712	Rn.7884	Sox17	SRY (sex determining region Y)-box 17	Rattus norvegicus SRY (sex determining region Y)-box 17 (Sox17), mRNA [NM_001107902]	ATTAGAAGTGTATAGTTAATTGTAAACTTTCTATTTTCTTACAAAATTTAAGAAACCCTA	NM_001107902	chr5:15246508-15246567	11.8238	8.7338	5.18908	-6.76945	-7.04254	-8.03367	Not Detected	Not Detected	Not Detected
	20	8310	A_44_P534601	Rn.9159	Tek	TEK tyrosine kinase, endothelial	Rattus norvegicus TEK tyrosine kinase, endothelial (Tek), mRNA [NM_001105737]	TAGTTGGCGAAAACTACATAGCCAAAATAGCAGATTTTGGATTGTCACGAGGTCAAGAAG	NM_001105737	chr5:115178576-115178635	10.3111	10.0937	4.88992	-6.96694	-6.83376	-8.11933	Not Detected	Not Detected	Not Detected
	21	29488	A_44_P681660	Rn.1604	Fn1	fibronectin 1	Rattus norvegicus fibronectin 1 (Fn1), mRNA [NM_019143]	TATCTTTCTCTTACCTGTTATTTATCAATTTTTCCCAGTATTTTTATACGGAAAAAATTG	NM_019143	chr9:70702375-70702316	11.6601	10.9384	9.31657	-6.78956	-6.71781	-7.18934	Not Detected	Not Detected	Not Detected
	22	8001	A_42_P826191	Rn.1878	Pecam1	platelet/endothelial cell adhesion molecule 1	Rattus norvegicus platelet/endothelial cell adhesion molecule 1 (Pecam1), mRNA [NM_031591]	ACCCGGCTAGAGGGCCCCTGAGGGGAGTTGTATTAAATAAAACGGATTTTTACTCTTCAA	NM_031591	chr10:096056278-096056220	13.1218	12.9389	4.59522	-6.61917	-6.47551	-8.20901	Not Detected	Not Detected	Not Detected
	23	23236	A_64_P060303	Rn.48696	Lsr	lipolysis stimulated lipoprotein receptor	Rattus norvegicus lipolysis stimulated lipoprotein receptor (Lsr), mRNA [NM_032616]	CTGAGTCGGGAAAGTTTAGTCGTCTGATCCACGTTTTGTATGTAGCTTTTGTACTTTTTT	NM_032616	chr1:85993974-85993915	17.5186	25.4263	15.4302	-6.20226	-5.5009	-6.46145	Not Detected	Not Detected	Not Detected
	24	28946	A_44_P992908	Rn.3841	Hspb1	heat shock protein 1	Rattus norvegicus heat shock protein 1 (Hspb1), mRNA [NM_031970]	GGATGAACATGGCTACATCTCTCGGTGCTTCACCCGGAAATACACGCTCCCTCCAGGTGT	NM_031970	chr12:21911664-21911494	26.0279	27.2701	21.6301	-5.63108	-5.39989	-5.97418	Not Detected	Not Detected	Not Detected
	25	23869	A_44_P337351	Rn.54439	Cxcl12	chemokine (C-X-C motif) ligand 12	Rattus norvegicus chemokine (C-X-C motif) ligand 12 (Cxcl12), transcript variant 3, mRNA [NM_001033883]	ATGTGGTGAATACTGTATTTTGTTTCAGTTCTGTCTCCCAGATAATGTGAAAATGGTCCA	NM_001033883	chr4:153516205-153516264	30.3053	9.21079	87.0711	-5.41157	-6.96582	-3.96502	Not Detected	Not Detected	Detected
	26	3742	A_44_P240274	Rn.8542	Emcn	endomucin	Rattus norvegicus endomucin (Emcn), mRNA [NM_001004228]	CTCTGCATCGCTAACAACTGCAAAAACCATCTCACAGATTCAGGATACTGAGGATGGGAA	NM_001004228	chr2:234958254-234958549	10.0509	12.2737	4.7605	-7.00381	-6.55165	-8.15803	Not Detected	Not Detected	Not Detected
	27	27722	A_42_P580973	Rn.51389	Car4	carbonic anhydrase 4	Rattus norvegicus carbonic anhydrase 4 (Car4), mRNA [NM_019174]	ACCTCAACCTTTAGAGGATATGGCTTCTCTTTCTCAATCTTTCCAGGTTGAACTTTGGGG	NM_019174	chr10:73237515-73237574	11.0669	10.5534	5.33734	-6.86488	-6.76951	-7.99302	Not Detected	Not Detected	Not Detected
	28	23458	A_44_P638511	Rn.18098	Paqr5	progestin and adipoQ receptor family member V	Rattus norvegicus progestin and adipoQ receptor family member V (Paqr5), mRNA [NM_001014092]	ATTTGTTGTCTTTGGAGAAACTCTGTTATTTAGGTTTGTGATATCAAACATGGCAATCCC	NM_001014092	chr8:66084233-66084174	15.6885	17.1745	40.161	-6.36143	-6.06695	-5.08142	Not Detected	Not Detected	Detected
	29	4422	A_64_P121786	Rn.13131	Abcg2	ATP-binding cassette, subfamily G (WHITE), member 2	Rattus norvegicus ATP-binding cassette, subfamily G (WHITE), member 2 (Abcg2), mRNA [NM_181381]	CCCTTGAAAGGACTATTGATAGTACTCCTATTAAATATGGGCACTTTGATTAACATAGTC	NM_181381	chr4:87559902-87559961	17.9325	54.4634	41.4018	-6.16857	-4.40193	-5.03752	Not Detected	Not Detected	Detected
	30	902	A_64_P008717	Rn.107012	RGD1562037	similar to OTTHUMP00000046255	PREDICTED: Rattus norvegicus similar to OTTHUMP00000046255 (RGD1562037), mRNA [XM_001056659]	GAAAAATCAAACACGGAAGCAGTGGGTGATTCTGATTGTACCCTGATCTCATCCATTCCC	XM_001056659	chr17:61352879-61352820	60.5662	12.4793	12.9254	-4.41263	-6.52768	-6.71701	Not Detected	Not Detected	Not Detected
	31	26012	A_64_P049584	Rn.203035	Sdpr	serum deprivation response	Rattus norvegicus serum deprivation response (Sdpr), mRNA [NM_001007712]	AGACGTGCTTAAAAAGTGAAATACTGGGGCTGGAGATTTAGCTCAGTGGTTGCCTAGGAA	NM_001007712	chr9:47373147-47373088	12513.1	11186.5	14117.5	3.27809	3.28032	3.37605	Detected	Detected	Detected
	32	3364	A_44_P436280	Rn.117434	Pltp	phospholipid transfer protein	Rattus norvegicus phospholipid transfer protein (Pltp), mRNA [NM_001168543]	GGACATGCTTCTGAGGGCCACTTACTTTGGGAGCATTGTTCTCCAGAGCCCGACAGTGAT	NM_001168543	chr3:155879914-155877758	11.3548	10.8242	5.218	-6.82783	-6.73296	-8.02565	Not Detected	Not Detected	Not Detected
	33	5907	A_42_P559737	Rn.40122	Srgn	serglycin	Rattus norvegicus serglycin (Srgn), mRNA [NM_020074]	CTATTTCAACTATGGGCCTTTTGATAGGATGCTCACCGAGCAAAACCAAGAACAACCAGG	NM_020074	chr20:29747529-29747470	10.728	9.58523	5.51187	-6.90975	-6.90833	-7.9466	Not Detected	Not Detected	Not Detected
	34	2594	A_44_P484889	Rn.145191	Ifitm3	interferon induced transmembrane protein 3	Rattus norvegicus interferon induced transmembrane protein 3 (Ifitm3), mRNA [NM_001136124]	CTACGAAAGAATCAAGGAAGAATATGAGGTGTCTGAACTGGGGGCACCCCACGGATCGGC	NM_001136124	chr1:201199660-201199601	11.3529	11.0695	8.05053	-6.82808	-6.70062	-7.40006	Not Detected	Not Detected	Not Detected
	35	11086	A_44_P493005	Rn.10101	Foxq1	forkhead box Q1	Rattus norvegicus forkhead box Q1 (Foxq1), mRNA [NM_022858]	GGAGTTGGGAGCACCTTTTGTCATGGAGGGCACCTTTTGTCATGGAGGTTGGAATGCGGG	NM_022858	chr17:39333226-39333167	11.801	11.4177	5.50251	-6.77223	-6.65594	-7.94905	Not Detected	Not Detected	Not Detected
	36	2342	A_64_P054531	Rn.1838	Clic5	chloride intracellular channel 5	Rattus norvegicus chloride intracellular channel 5 (Clic5), nuclear gene encoding mitochondrial protein, mRNA [NM_053603]	GCTGTAAATGCGTTTCCTGGTCTTGATTGGTATTTTGACTGATTCAAATAAAGTTGGTTT	NM_053603	chr9:12370414-12370355	12.4998	9.92024	4.88098	-6.68923	-6.85877	-8.12197	Not Detected	Not Detected	Not Detected
	37	8985	A_64_P145597	Rn.224644	Cdh5	cadherin 5	Rattus norvegicus cadherin 5 (Cdh5), mRNA [NM_001107407]	AGAAGAGGCAGACAATGATGGCGGTGGTCCCCCCTACGATACACTGCACATCTACGGCTA	NM_001107407	chr19:779724-779665	122.386	109.08	91.2294	-3.39777	-3.3999	-3.89772	Detected	Detected	Detected
	38	14687	A_64_P260088	Rn.107168	Ramp2	receptor (G protein-coupled) activity modifying protein 2	Rattus norvegicus receptor (G protein-coupled) activity modifying protein 2 (Ramp2), mRNA [NM_031646]	ATTATTACAAGACTTCCATGGACTCTGTCAAGGACTGGTGCAACTGGACTTTGATTAGCA	NM_031646	chr10:90276621-90276680	1463.34	1361.24	1439.16	0.18198	0.241556	0.0818653	Detected	Detected	Detected
	39	944	A_42_P771346	Rn.10631	Acvrl1	activin A receptor type II-like 1	Rattus norvegicus activin A receptor type II-like 1 (Acvrl1), mRNA [NM_022441]	GAGCCAGGGAATCGCTTTCTGACCTGAAGGATTTTTATTTCTACTGGACTTGGGAACAAA	NM_022441	chr7:139884383-139884442	10.1779	10.0494	5.2462	-6.98569	-6.84012	-8.01787	Not Detected	Not Detected	Not Detected
	40	28547	A_43_P11152	Rn.24712	Tm4sf1	transmembrane 4 L six family member 1	Rattus norvegicus transmembrane 4 L six family member 1 (Tm4sf1), mRNA [NM_001106434]	CAAACTGCACTCTCTCAGAAGGGATTTTACAGACTTAATGACTGTTCTCAGCATAGCTGA	NM_001106434	chr2:146521997-146521938	10.6744	10.3191	5.16221	-6.91699	-6.8019	-8.04116	Not Detected	Not Detected	Not Detected
	41	7703	A_44_P423490	Rn.24602	Palmd	palmdelphin	Rattus norvegicus palmdelphin (Palmd), mRNA [NM_001025688]	CTGGACCAAATTCTCAAGAAAGGATGGTAATGATGAAAGCTAACGGACTGGACCACCATG	NM_001025688	chr2:213180556-213180497	50.7589	9.91218	5.16218	-4.66748	-6.85994	-8.04116	Not Detected	Not Detected	Not Detected
	42	27244	A_42_P665164	Rn.39351	Slc9a3r2	solute carrier family 9 (sodium/hydrogen exchanger), member 3 regulator 2	Rattus norvegicus solute carrier family 9 (sodium/hydrogen exchanger), member 3 regulator 2 (Slc9a3r2), mRNA [NM_053811]	TACTCGGGTCAATAAGAGAGCACCACAGATGGACTGGAACCGGAAGCGAGAGATCTTCAG	NM_053811	chr10:13891383-13891324	42.0176	27.9058	22.7603	-4.94014	-5.36665	-5.90069	Not Detected	Not Detected	Not Detected
	43	2522	A_64_P162700	Rn.2440	Kank3	KN motif and ankyrin repeat domains 3	Rattus norvegicus KN motif and ankyrin repeat domains 3 (Kank3), mRNA [NM_001108989]	ACAGGATGAGGTGGCTGCATTGCTCCATGCCCACCTGACATCAAACCACCATGACTCCCA	NM_001108989	chr7:16318723-16318782	403.424	236.504	244.134	-1.67691	-2.28343	-2.47762	Detected	Detected	Detected
	44	25683	A_64_P037264	Rn.55975	Sgms1	sphingomyelin synthase 1	Rattus norvegicus sphingomyelin synthase 1 (Sgms1), mRNA [NM_181386]	TCTCTCAAGTTACCTTGACTGAACCCATTGAGTTATCTGCTCAGCACTGTGATCTTTTTT	NM_181386	chr1:236133553-236133494	443.512	385.275	413.979	-1.54024	-1.5794	-1.71573	Detected	Detected	Detected
	45	18210	A_43_P14111	Rn.44216	Kitlg	KIT ligand	Rattus norvegicus KIT ligand (Kitlg), transcript variant 1, mRNA [NM_021843]	TCCGACACTTATATGGCTTCACAGATATATTGCTAGTTCAGTCATAGATTGGAGTTTGCA	NM_021843	chr7:37795442-37795501	158.896	98.0197	117.414	-3.02113	-3.55415	-3.53369	Detected	Detected	Detected
	46	4054	A_42_P684538	Rn.3205	Slc2a1	solute carrier family 2 (facilitated glucose transporter), member 1	Rattus norvegicus solute carrier family 2 (facilitated glucose transporter), member 1 (Slc2a1), mRNA [NM_138827]	TCTCCTGTGCACTGAGGGCCAGACAAACACCATGAGAAGGACCTCGGAGGCTGAGAACTT	NM_138827	chr5:139718779-139718838	1228.8	1161.82	3497.26	-0.0700293	0.013031	1.36287	Detected	Detected	Detected
	47	2378	A_64_P005029	Rn.155340	Pcp4l1	Purkinje cell protein 4-like 1	Rattus norvegicus Purkinje cell protein 4-like 1 (Pcp4l1), mRNA [NM_001126093]	GTCAGGGCAAACATCGCCACTGTATGTGACTTTAGCATGTTTAATAATTATGACAATAAA	NM_001126093	chr13:87059567-87059508	10.6205	10.1517	4.87291	-6.92429	-6.8255	-8.12436	Not Detected	Not Detected	Not Detected
	48	20039	A_42_P582467	Rn.162741	Podxl	podocalyxin-like	Rattus norvegicus podocalyxin-like (Podxl), mRNA [NM_138848]	GGGAGTGTATGTGGTAGTGGACAGGGGTCTAAAGTACACTGGAATTTATCGAGAGACTAT	NM_138848	chr4:58612037-58611978	6629.53	5244.5	9068.12	2.36162	2.18744	2.73744	Detected	Detected	Detected
Pericyte	1	19173	A_43_P14771	Rn.87493	Vtn	vitronectin	Rattus norvegicus vitronectin (Vtn), mRNA [NM_019156]	TTCAGAGCGTCTATTTCTTCTCTGGAGACAAGTACTACCGAGTTAACCTTAGAACACGGC	NM_019156	chr10:64611899-64612164	31.73	26.781	50.4624	-5.34529	-5.42601	-4.75201	Not Detected	Not Detected	Detected
	2	20623	A_44_P365436	Rn.6870	Myl9	myosin, light chain 9, regulatory	Rattus norvegicus myosin, light chain 9, regulatory (Myl9), mRNA [NM_001100885]	CGAGGACGTGATCCGCAATGCCTTTGCCTGCTTTGATGAGGAAGCCTCAGGGTTCATCCA	NM_001100885	chr3:147192749-147193232	321.065	247.462	247.24	-2.00635	-2.21808	-2.45938	Detected	Detected	Detected
	3	2025	A_44_P253073	Rn.160633	Aspn	asporin	Rattus norvegicus asporin (Aspn), mRNA [NM_001014008]	ATAAGTTTATTCAACAACCCAATGAAGTACTGGGAGATACAACCTGCAACGTTTCGCTGC	NM_001014008	chr17:21035895-21035836	10.7758	10.326	5.38592	-6.90335	-6.80094	-7.97995	Not Detected	Not Detected	Not Detected
	4	13908	A_64_P048187	Rn.203012	Igfbp7	insulin-like growth factor binding protein 7	Rattus norvegicus insulin-like growth factor binding protein 7 (Igfbp7), mRNA [NM_001013048]	TTACAGAAAAAGCATGCAGAGCTTTAAACAAAACAAATAAAATTCTTATTACAACAGGAA	NM_001013048	chr14:33069995-33070054	10.3916	10.057	7.77891	-6.95571	-6.83902	-7.44958	Not Detected	Not Detected	Not Detected
	5	10428	A_43_P12029	Rn.1150	Rgs5	regulator of G-protein signaling 5	Rattus norvegicus regulator of G-protein signaling 5 (Rgs5), mRNA [NM_019341]	AGAGGCCCCTAAAGAGGTGAACATTGACCACTTCACTAAAGACATCACCATGAAGAACCT	NM_019341	chr13:85480542-85482176	9.18266	9.04	5.40567	-7.13415	-6.99282	-7.97467	Not Detected	Not Detected	Not Detected
	6	14650	A_44_P304064	Rn.87082	P2ry14	purinergic receptor P2Y, G-protein coupled, 14	Rattus norvegicus purinergic receptor P2Y, G-protein coupled, 14 (P2ry14), mRNA [NM_133577]	ATGGCCATAACGAGGAAGATCTTCAAGTCTCACCTCAAGTCCAGAAAGAATTCCATCTCC	NM_133577	chr2:148502760-148502701	9.60822	9.38191	4.63545	-7.0688	-6.93926	-8.19643	Not Detected	Not Detected	Not Detected
	7	6542	A_42_P834852	Rn.38891	Higd1b	HIG1 hypoxia inducible domain family, member 1B	Rattus norvegicus HIG1 hypoxia inducible domain family, member 1B (Higd1b), mRNA [NM_001105844]	TACAATGTACAGAGATTACATCAAGAGGGTGTCAGAGGATCCTGACAAGTAGGACTCCTG	NM_001105844	chr10:92011603-92011662	11.2703	11.0291	6.23703	-6.83861	-6.7059	-7.76828	Not Detected	Not Detected	Not Detected
	8	10149	A_64_P085851	Rn.204926	Cald1	caldesmon 1	Rattus norvegicus caldesmon 1 (Cald1), mRNA [NM_013146]	TTAAGTCTACCATCTGGACAAAGCCCAAACCCTGTTTATTTGTGGCCGTGAAGTTCACCT	NM_013146	chr4:62156739-62156798	247.032	217.122	234.082	-2.38451	-2.40678	-2.53827	Detected	Detected	Detected
	9	6218	A_42_P768883	Rn.101762	Perp	PERP, TP53 apoptosis effector	Rattus norvegicus PERP, TP53 apoptosis effector (Perp), mRNA [NM_001106265]	TGTAAGTTGCAGCCAAGACAATTGCAGTTTTCATGACCAGCTTCCCCAATAAACCAGATG	NM_001106265	chr1:13988738-13988797	108.156	78.1896	32.9403	-3.57609	-3.88024	-5.36736	Detected	Detected	Detected
	10	2217	A_42_P743580	Rn.11065	Rgs4	regulator of G-protein signaling 4	Rattus norvegicus regulator of G-protein signaling 4 (Rgs4), mRNA [NM_017214]	TTGTACCTGTACTCCCAGACTGCTGTCTCACAAATAGGTCTGGGAAAAGTCATTCTGAAT	NM_017214	chr13:85534158-85534099	10.1823	9.85468	4.75882	-6.98508	-6.86834	-8.15854	Not Detected	Not Detected	Not Detected
	11	20690	A_42_P588944	Rn.2379	Mgp	matrix Gla protein	Rattus norvegicus matrix Gla protein (Mgp), mRNA [NM_012862]	TGATGACTACAAGCTGTGTGAGCGCTACGCCCTGATCTACGGGTACAACGCCGCCTACAA	NM_012862	chr4:173910886-173910827	662.27	381.53	48.3479	-0.96179	-1.59349	-4.81376	Detected	Detected	Detected
	12	20482	A_64_P030190	Rn.94969	Myh11	myosin, heavy chain 11, smooth muscle	Rattus norvegicus myosin, heavy chain 11, smooth muscle (Myh11), mRNA [NM_001170600]	TCTGAAGAAGAAATGGATGCTCGGGACTCAGACTTCAATGGAACCAAAGCCAGTGAATAA	NM_001170600	chr10:775993-776052	232.086	242.731	221.8	-2.47455	-2.24593	-2.61603	Detected	Detected	Detected
	13	9424	A_44_P420187	Rn.161923	Zic1	Zic family member 1	Rattus norvegicus Zic family member 1 (Zic1), mRNA [NM_022677]	TCTTCCGCTATATGCGCCAACCCATCAAGCAAGAGCTTATCTGTAAATGGATCGAGCCGG	NM_022677	chr8:96317493-96317434	10.6554	10.4029	8.39625	-6.91955	-6.79023	-7.3394	Not Detected	Not Detected	Not Detected
	14	25954	A_64_P132318	Rn.161982	Slc6a20	solute carrier family 6 (proline IMINO transporter), member 20	Rattus norvegicus solute carrier family 6 (proline IMINO transporter), member 20 (Slc6a20), mRNA [NM_133296]	TCTTCCCCAGTGGCCTAAGAATGGACCTCCCAAAGACCGAAGTCAGCCACTCTGTTTCAC	NM_133296	chr8:128412139-128412080	11.1794	10.6361	5.66296	-6.8503	-6.75825	-7.90759	Not Detected	Not Detected	Not Detected
	15	6471	A_44_P360772	Rn.34397	Tagln	transgelin	Rattus norvegicus transgelin (Tagln), mRNA [NM_031549]	GTGACCAAGAACGATGGACACTACCGTGGAGATCCCAACTGGTTTATGAAGAAAGCCCAG	NM_031549	chr8:48903116-48902736	11.7297	11.3298	5.5311	-6.78098	-6.66709	-7.94158	Not Detected	Not Detected	Not Detected
	16	25961	A_64_P094434	Rn.2910	Pcolce	procollagen C-endopeptidase enhancer	Rattus norvegicus procollagen C-endopeptidase enhancer (Pcolce), mRNA [NM_019237]	AGGACCAGATCCTGAGTAACCTAAGCAAGAGAAAGTGCCCCTCCCAGCCTAGGCCAGATG	NM_019237	chr12:19672631-19672572	551.732	492.499	365.419	-1.22524	-1.22517	-1.89573	Detected	Detected	Detected
	17	6617	A_44_P1042783	Rn.17580	Tpm2	tropomyosin 2, beta	Rattus norvegicus tropomyosin 2, beta (Tpm2), mRNA [NM_001024345]	GCTGATAGCCTCAGAGGAGGAGTATTCCACCAAAGAGGACAAATACGAAGAAGAGATCAA	NM_001024345	chr5:59998563-59997963	16.0941	9.32286	8.71571	-6.32461	-6.94837	-7.28552	Not Detected	Not Detected	Not Detected
	18	9489	A_64_P138859	Rn.9740	Pln	phospholamban	Rattus norvegicus phospholamban (Pln), mRNA [NM_022707]	TGTAGCTGCCCGTTTCCTCAGTGTGGCTCATAAATGTCTTTCCTAAATACTTCTGACATT	NM_022707	chr20:32008389-32008448	18.0413	27.1217	14.7247	-6.15983	-5.40777	-6.52897	Not Detected	Not Detected	Not Detected
	19	4557	A_64_P154922	Rn.203004	Mylk	myosin light chain kinase	Rattus norvegicus myosin light chain kinase (Mylk), mRNA [NM_001105874]	GGTGAACAAGAACTCTATGGCTGTAGTTAACTCACAATTTTTAAATAAAGGATACCACAG	NM_001105874	chr11:67602600-67602541	11.0365	10.7713	5.28987	-6.86885	-6.74003	-8.00591	Not Detected	Not Detected	Not Detected
	20	15475	A_42_P676304	Rn.22087	Ifitm1	interferon induced transmembrane protein 1	Rattus norvegicus interferon induced transmembrane protein 1 (Ifitm1), mRNA [NM_001106314]	TTGCAGCACCTCACGGTAGATAACAGATTCTGGGGCCTTCCAGTCTGCCCCAAACTCTAG	NM_001106314	chr1:201155335-201155394	60.2337	32.5237	27.2089	-4.42057	-5.14572	-5.64313	Detected	Not Detected	Not Detected
	21	5876	A_44_P121429	Rn.66554	Lmod1	leiomodin 1 (smooth muscle)	Rattus norvegicus leiomodin 1 (smooth muscle) (Lmod1), mRNA [NM_001107179]	CCGAGGTGAACGTCAACAACTCAGACTGCATCACCAATGAAATCCTAGTCCGGTTTACCG	NM_001107179	chr13:48360886-48360945	11.7609	11.1884	5.8741	-6.77715	-6.68522	-7.85478	Not Detected	Not Detected	Not Detected
	22	5894	A_42_P767077	Rn.23406	Gja4	gap junction protein, alpha 4	Rattus norvegicus gap junction protein, alpha 4 (Gja4), mRNA [NM_021654]	GCCTTAGTGATGACCAAAGGACACTGGCTTCTTTCCAGAATGTGACCCTACCAGCCTCGG	NM_021654	chr5:146755404-146755345	15.4919	12.6195	9.63582	-6.37962	-6.51157	-7.14074	Not Detected	Not Detected	Not Detected
	23	28966	A_64_P155074		Slc38a11	solute carrier family 38, member 11	Uncharacterized protein [Source:UniProtKB/TrEMBL;Acc:D3Z813] [ENSRNOT00000058962]	TATCAGAAGAACCAAGAACGCACTCAGATAAGTTAATGGCCTGTGTCATGTTTCCCGTCG	XM_001055605	chr3:47261848-47261789	11.9919	14.0864	5.6363	-6.74908	-6.35292	-7.9144	Not Detected	Not Detected	Not Detected
	24	7976	A_43_P11812	Rn.783	Bgn	biglycan	Rattus norvegicus biglycan (Bgn), mRNA [NM_017087]	GCAGGAGGGAGTGCTGCTTATGAGGTCAGTTGTCTCTCAATTAAAGAAACACTGTGCAAT	NM_017087	chrX:159393349-159393408	536.74	429.574	550.517	-1.26499	-1.42238	-1.3045	Detected	Detected	Detected
	25	16562	A_44_P127337	Rn.8565	Rbpms	RNA binding protein with multiple splicing	Rattus norvegicus RNA binding protein with multiple splicing (Rbpms), mRNA [NM_001271244]	CTTCGATCCTGAAATCCCGCAAACACTACGACTAGAGTTTGCTAAGGCAAACACGAAGAT	NM_001271244	chr16:62111223-62111282	10.5774	40.5419	67.9333	-6.93015	-4.8278	-4.3231	Not Detected	Not Detected	Detected
	26	10472	A_43_P11820	Rn.229203	Kcnj8	potassium inwardly-rectifying channel, subfamily J, member 8	Rattus norvegicus potassium inwardly-rectifying channel, subfamily J, member 8 (Kcnj8), mRNA [NM_017099]	TGCTGAGTTCTGGTGATCGAAGTATCGGACCTGTCGCCAATTCAGGGCAGGAACACAACA	NM_017099	chr4:180144143-180144084	11.1735	10.5677	6.34365	-6.85106	-6.76756	-7.74383	Not Detected	Not Detected	Not Detected
	27	14744	A_44_P259617	Rn.793	Ndufa4	NADH dehydrogenase (ubiquinone) 1 alpha subcomplex, 4	Rattus norvegicus NADH dehydrogenase (ubiquinone) 1 alpha subcomplex, 4 (Ndufa4), nuclear gene encoding mitochondrial protein	CCGCACAATTTTCCACTTAAGCAGGAACTATGTCTCCGAATGCATGAAATCATGTTGATT	NM_001127684	chr4:37126241-37126182	53581.4	44799.4	56130	5.37638	5.28205	5.36734	Detected	Detected	Detected
	28	8150	A_64_P048531	Rn.23918	S1pr3	sphingosine-1-phosphate receptor 3	Rattus norvegicus sphingosine-1-phosphate receptor 3 (S1pr3), mRNA [NM_001271143]	ACCTCTTCCTGCGTCACTGACAAAACGAGGTCGCTTCAGAATGGGGTCCTCTGCAAGTGA	NM_001271143	chr17:19660026-19659967	20.4067	22.5643	19.2346	-5.9821	-5.67317	-6.14351	Not Detected	Not Detected	Not Detected
	29	1583	A_42_P732251	Rn.201706	Phldb2	pleckstrin homology-like domain, family B, member 2	PREDICTED: Rattus norvegicus pleckstrin homology-like domain, family B, member 2 (Phldb2), mRNA [XM_001064525]	AGTAGGATTTTATAAAAAACAGGCAGATAATGACTTAGAAGGCAACAGGTGTTAGACACT	XM_001064525	chr11:56564325-56564384	35.6004	36.6624	56.8197	-5.17925	-4.97291	-4.58082	Not Detected	Not Detected	Detected
	30	5933	A_42_P625419		Filip1l	filamin A interacting protein 1-like	Uncharacterized protein [Source:UniProtKB/TrEMBL;Acc:D4A900] [ENSRNOT00000046383]	TAATGGGGCACTAAACAAAACAACCAATAAAGTCACCAGCAGTATTACTATCACACCAAC	XM_221535	chr11:43790371-43790312	26.7691	25.2131	30.2434	-5.59057	-5.51304	-5.4906	Not Detected	Not Detected	Detected
	31	16821	A_42_P579376	Rn.4073	Nbl1	neuroblastoma, suppression of tumorigenicity 1	Rattus norvegicus neuroblastoma, suppression of tumorigenicity 1 (Nbl1), mRNA [NM_031609]	CGTCCTTGGGGCTGGTCTTTCTGAAAGAGGTGACAGTTTATCCCCATCACCTGGGACCGT	NM_031609	chr5_random:1705302-1705243	1306.5	1239.81	1188.84	0.0184193	0.106755	-0.193802	Detected	Detected	Detected
	32	12218	A_64_P140716	Rn.195319	Acta2	smooth muscle alpha-actin	Rattus norvegicus smooth muscle alpha-actin (Acta2), mRNA [NM_031004]	TTTTTTAATAAATCAGACATGTGCTACCCTTCTAGCCCTGGCCTGTCAACCCTGAAAAAA	NM_031004		63.6751	62.7037	78.6983	-4.34041	-4.19867	-4.11088	Detected	Detected	Detected
	33	670	A_44_P1037953	Rn.224460	Igf2	insulin-like growth factor 2	Rattus norvegicus insulin-like growth factor 2 (Igf2), transcript variant 1, mRNA [NM_031511]	TTCTGGCAAAATCCAAAGCTTGGGTTTTGTTTTTAACCTGTTAACGCTTGCAAACCTAAT	NM_031511	chr1:202906700-202906641	88.8844	83.4634	112.892	-3.85921	-3.78607	-3.59034	Detected	Detected	Detected
	34	15065	A_64_P016828	Rn.36339	Myo1b	myosin Ib	Rattus norvegicus myosin Ib (Myo1b), mRNA [NM_053986]	AGTTTATTCAAGGCAACCAGAAAAACGGGAGCGTGCCAACCTGCAAACGAAAGAACAACA	NM_053986	chr9:46917026-46917085	64.3433	79.1314	106.347	-4.32535	-3.86297	-3.67651	Detected	Detected	Detected
	35	2594	A_44_P484889	Rn.145191	Ifitm3	interferon induced transmembrane protein 3	Rattus norvegicus interferon induced transmembrane protein 3 (Ifitm3), mRNA [NM_001136124]	CTACGAAAGAATCAAGGAAGAATATGAGGTGTCTGAACTGGGGGCACCCCACGGATCGGC	NM_001136124	chr1:201199660-201199601	11.3529	11.0695	8.05053	-6.82808	-6.70062	-7.40006	Not Detected	Not Detected	Not Detected
	36	267	A_64_P159678	Rn.98311	Pdgfrb	platelet derived growth factor receptor, beta polypeptide	Rattus norvegicus platelet derived growth factor receptor, beta polypeptide (Pdgfrb), mRNA [NM_031525]	AAGCTGGGGAATACTGCTCACAACGGTACCAAAGATGTATTCACCTAGGTTTACAAGTAC	NM_031525	chr18:57053387-57053446	10.7662	10.3828	5.14622	-6.90462	-6.79303	-8.04563	Not Detected	Not Detected	Not Detected
	37	17919	A_64_P092201	Rn.32777	Cp	ceruloplasmin (ferroxidase)	Rattus norvegicus ceruloplasmin (ferroxidase) (Cp), transcript variant 2, mRNA [NM_001270961]	CTTTGCCCCTCAAAAGCTATATTCTAAATTAACAAGACATGTGCTATCACGCCATATTTA	NM_001270961	chr2:105148774-105148833	580.69	522.38	610.236	-1.15144	-1.14019	-1.15592	Detected	Detected	Detected
	38	14790	A_64_P080025	Rn.100285	Serping1	serpin peptidase inhibitor, clade G (C1 inhibitor), member 1	Rattus norvegicus serpin peptidase inhibitor, clade G (C1 inhibitor), member 1 (Serping1), mRNA [NM_199093]	CACTGTTTTGCAGCTTTTATGGTTCAAGCTTAACAGAGTCTACAAATAAAACTTGCAGAC	NM_199093	chr3:67968871-67968812	11.105	10.7112	5.27019	-6.85992	-6.74809	-8.01129	Not Detected	Not Detected	Not Detected
	39	12312	A_64_P020466	Rn.31273	Colec12	collectin sub-family member 12	Rattus norvegicus collectin sub-family member 12 (Colec12), mRNA [NM_001025721]	TGGAATGACTTCCAGTGTGATGAAATCAATAACTTCATTTGCGAAAAAGAAAGGGAGGCA	NM_001025721	chr18:1185622-1185681	9.65569	9.34779	4.60843	-7.06169	-6.94452	-8.20487	Not Detected	Not Detected	Not Detected
	40	28946	A_44_P992908	Rn.3841	Hspb1	heat shock protein 1	Rattus norvegicus heat shock protein 1 (Hspb1), mRNA [NM_031970]	GGATGAACATGGCTACATCTCTCGGTGCTTCACCCGGAAATACACGCTCCCTCCAGGTGT	NM_031970	chr12:21911664-21911494	26.0279	27.2701	21.6301	-5.63108	-5.39989	-5.97418	Not Detected	Not Detected	Not Detected
	41	28547	A_43_P11152	Rn.24712	Tm4sf1	transmembrane 4 L six family member 1	Rattus norvegicus transmembrane 4 L six family member 1 (Tm4sf1), mRNA [NM_001106434]	CAAACTGCACTCTCTCAGAAGGGATTTTACAGACTTAATGACTGTTCTCAGCATAGCTGA	NM_001106434	chr2:146521997-146521938	10.6744	10.3191	5.16221	-6.91699	-6.8019	-8.04116	Not Detected	Not Detected	Not Detected
	42	11108	A_44_P504794	Rn.195419	Gja7	gap junction membrane channel protein alpha 7	Rattus norvegicus gap junction membrane channel protein alpha 7 (Gja7), mRNA [NM_001085381]	ATCCAGTACACTGAGTTGTCCAATGCTAAGATTGCCTACAAGCAGAACAAAGCCAATATC	NM_001085381		9.89634	9.69785	13.0256	-7.02617	-6.89148	-6.70586	Not Detected	Not Detected	Not Detected
	43	13780	A_42_P808426	Rn.108174	Ifitm2	interferon induced transmembrane protein 2	Rattus norvegicus interferon induced transmembrane protein 2 (Ifitm2), mRNA [NM_030833]	CTCTACCACCTCTGCGGTAGTCTTTCAGTCGCTTTCACAAAGAACGCCACATTCTGGATT	NM_030833	chr1:201134556-201134497	12.8646	11.1639	10.6357	-6.64773	-6.68838	-6.9983	Not Detected	Not Detected	Not Detected
	44	23172	A_44_P532557	Rn.32787	LOC304131	similar to C21ORF7	Rattus norvegicus similar to C21ORF7 (LOC304131), mRNA [NM_001013979]	TGTGTAGAGCAACTGGAAAAACTCAGAATCCAGTATCAGAAGAGGCAGGGCTCCTCCTAA	NM_001013979	chr11:27359819-27359878	8.65875	102.24	4.26715	-7.21891	-3.49332	-8.31587	Not Detected	Detected	Not Detected
	45	27054	A_44_P344730	Rn.162617	Arhgap29	Rho GTPase activating protein 29	Rattus norvegicus Rho GTPase activating protein 29 (Arhgap29), mRNA [NM_001009405]	CCGCCTTTGAAGGACTCCATAGAAAGGACAACTCAAATACTACTTGTTCCAAAGTTAATG	NM_001009405	chr2:218678423-218678482	13.9645	10.2848	40.2813	-6.52938	-6.8067	-5.0771	Not Detected	Not Detected	Not Detected
	46	23355	A_64_P014183	Rn.8405	Crip1	cysteine-rich protein 1 (intestinal)	Rattus norvegicus cysteine-rich protein 1 (intestinal) (Crip1), transcript variant 2, mRNA [NM_001134933]	TCGTCCCTGCCTGAAGTGCGAGAAATGTGGAAAGACACTGACCTCTGGGGGTCATGCTGA	NM_001134933	chr6:138160396-138160455	167.375	171.445	55.9532	-2.94613	-2.74754	-4.60299	Detected	Detected	Detected
	47	666	A_44_P283444	Rn.9042	Slc19a1	solute carrier family 19 (folate transporter), member 1	Rattus norvegicus solute carrier family 19 (folate transporter), member 1 (Slc19a1), transcript variant 1, mRNA [NM_017299]	CTGTTGCCTTTCAGGAGCCTTCAGGTTAGGCCACAGAACTCTCTCCTTAGGGGCCACCTT	NM_017299	chr20:11984773-11984714	543.433	491.736	673.712	-1.24711	-1.2274	-1.01316	Detected	Detected	Detected
