# Supplementary material for: Essential roles of plexin-B3+ oligodendrocyte precursor cells in the pathogenesis of Alzheimer’s disease
Source: Commun Biol. 2021 Jul 15;4:870. doi: 10.1038/s42003-021-02404-7 (PMC8282672; doi:10.1038/s42003-021-02404-7)
Supplement: Supplementary file 7 — Supplementary Data 4 [file 42003_2021_2404_MOESM7_ESM.xlsx]

## Sheet: RNA-seq. TF_Top10
Spplementary Data 4				Correspondence table for Spplemenary Figure 4C
Cell type	Ranking	Index	Name	C2F20.FPKM	C3F20.FPKM	F20_ave.FPKM	C2F00.FPKM	C3F00.FPKM	F0_ave.FPKM	FPKM > 0	C2F20.count	C3F20.count	F20_ave.count	C2F00.count	C3F00.count	F0_ave.count	ID	Chromosome	Position	Width	Transcript Width	Strand	Annotation Type	Transcript ID	Entrez Gene ID	Description
Astrocyte	1	8467	Gli1	0	0	0	0	0	0	FALSE	0	0	0	0	0	0	Gli1	chr7	70620794	9171	3501	-	Protein Gene	NM_001191910	140589	GLI family zinc finger 1
	2	13215	Gli2	0.00881991	0.00833882	0.00857937	0.129939	0.279335	0.204637	TRUE	1	1	1	15	29	22	Gli2	chr13	34829021	56465	6146	-	Protein Gene	NM_001107169	304729	GLI family zinc finger 2
	3	15620	Gli3	0.409843	0	0.204922	0.0847438	0.0588934	0.0718186	FALSE	38	0	19	8	5	6.5	Gli3	chr17	52294942	274095	5026	-	Protein Gene	NM_080405	140588	GLI family zinc finger 3
	4	14242	Otx1	0.0474669	0.179511	0.113489	0.139861	0.207354	0.173608	TRUE	1	4	2.5	3	4	3.5	Otx1	chr14	106861556	3378	1142	-	Protein Gene	NM_013109	25646	orthodenticle homeobox 1
	5	12047	Sox9	0.0269018	0.267062	0.146982	0.013211	0.0293795	0.0212952	TRUE	2	21	11.5	1	2	1.5	Sox9	chr10	101288528	5501	4030	+	Protein Gene	NM_080403	140586	SRY (sex determining region Y)-box 9
	6	7182	Hes5	2.38072	0.606001	1.49336	8.90337	1.79999	5.35168	TRUE	26	7	16.5	99	18	58.5	Hes5	chr5	172364421	768	592	+	Protein Gene	NM_024383	79225	hes family bHLH transcription factor 5
	7	4336	Pax6	3.81065	0.238596	2.02462	0.49572	0.0826811	0.289201	TRUE	151	10	80.5	20	3	11.5	Pax6	chr3	95707386	20998	2148	+	Protein Gene	NM_013001	25509	paired box 6
Neuron	1	3242	Nhlh2	0	0	0	0	0	0	FALSE	0	0	0	0	0	0	Nhlh2	chr2	204427608	5339	4934	+	Protein Gene	NM_001106457	295327	nescient helix loop helix 2
	2	7173	Tp73	0.547893	1.13314	0.840518	0.347536	0.411368	0.379452	TRUE	48	105	76.5	31	33	32	Tp73	chr5	171355876	59479	4749	-	Protein Gene	NM_001108696	362675	tumor protein p73
	3	13083	Lhx5	0	0	0	0	0	0	FALSE	0	0	0	0	0	0	Lhx5	chr12	41663007	8431	1883	-	Protein Gene	NM_139036	124451	LIM homeobox 5
	4	3934	Dlx1	0.11797	0.22307	0.17052	0.154488	0.08589	0.120189	TRUE	6	12	9	8	4	6	Dlx1	chr3	58164931	4591	2757	+	Protein Gene	NM_001100531	296500	distal-less homeobox 1
	5	1692	Ebf3	0.0559645	0.0105824	0.0332734	0.0109933	0.0122238	0.0116085	TRUE	5	1	3	1	1	1	Ebf3	chr1	209523157	117967	4843	-	Protein Gene	NM_001108506	361668	early B-cell factor 3
	6	5199	Dlx5	0.233988	6.34177	3.28788	0.459629	2.8961	1.67786	TRUE	6	172	89	12	68	40	Dlx5	chr4	32387741	4267	1390	-	Protein Gene	NM_012943	25431	distal-less homeobox 5
	7	3887	Tbr1	0.0268751	0.0762277	0.0515514	0.0263958	0.0293504	0.0278731	TRUE	1	3	2	1	1	1	Tbr1	chr3	47677720	8183	2017	+	Protein Gene	NM_001191070	680427	T-box, brain, 1
	8	3935	Dlx2	0	0.256508	0.128254	0.106587	0.118518	0.112553	FALSE	0	5	2.5	2	2	2	Dlx2	chr3	58180088	1884	999	-	Protein Gene	NM_001191746	296499	distal-less homeobox 2
	9	3780	Lhx6	0.143111	0.0150338	0.0790723	0	0.0173657	0.00868285	FALSE	9	1	5	0	1	0.5	Lhx6	chr3	15409760	23556	3409	-	Protein Gene	NM_001107837	311901	LIM homeobox 6
	10	14258	Bcl11a	2.0993	2.12456	2.11193	1.05513	0.818032	0.936579	TRUE	106.5	114	110.25	54.5	38	46.25	Bcl11a	chr14	108826939	86140	2750	+	Protein Gene	NM_001191683	305589	B-cell CLL/lymphoma 11A (zinc finger protein)
OPC (Oligodendrocyte precursor cell)	1	8736	Sox10	311.517	371.273	341.395	376.637	344.058	360.347	TRUE	17407	21943	19675	21428	17604	19516	Sox10	chr7	120393254	10270	3029	-	Protein Gene	NM_019193	29361	SRY (sex determining region Y)-box 10
	2	12741	Gsx1	34.2071	29.7983	32.0027	5.96075	0.602541	3.28164	TRUE	496	457	476.5	88	8	48	Gsx1	chr12	9605873	1296	786	-	Protein Gene	NM_001191663	288457	GS homeobox 1
	3	12275	Olig1	774.558	441.794	608.176	287.021	151.839	219.43	TRUE	30621	18473.3	24547.2	11553	5496.5	8524.75	Olig1	chr11	31428377	2143	2143	+	Protein Gene	NM_021770	60394	oligodendrocyte transcription factor 1
	4	5028	Myt1	85.4067	96.4694	90.938	32.3989	37.7468	35.0729	TRUE	8615.17	10292.5	9453.83	3327.5	3486.5	3407	Myt1	chr3	177310753	30795	5468	+	Protein Gene	NM_001108615	362291	myelin transcription factor 1
	5	6810	Pou3f1	30.0222	22.6939	26.358	6.46528	4.11081	5.28805	TRUE	1651	1320	1485.5	362	207	284.5	Pou3f1	chr5	142643599	2982	2981	+	Protein Gene	NM_138838	192110	POU class 3 homeobox 1
	6	10934	Sox8	53.5054	86.2441	69.8747	85.1123	85.3139	85.2131	TRUE	3202	5459	4330.5	5186	4675	4930.5	Sox8	chr10	14932348	4989	3244	-	Protein Gene	NM_001106989	302993	SRY (sex determining region Y)-box 8
	7	12274	Olig2	216.195	220.396	218.295	184.513	142.928	163.72	TRUE	10569	11396	10982.5	9184	6398	7791	Olig2	chr11	31389514	3377	2650	+	Protein Gene	NM_001100557	304103	oligodendrocyte lineage transcription factor 2
	8	4648	Nkx2-2	64.4026	125.532	94.9674	113.341	114.405	113.873	TRUE	1655	3412	2533.5	2965.5	2692	2828.75	Nkx2-2	chr3	141408798	2373	1393	-	Protein Gene	NM_001191904	366214	NK2 homeobox 2
	9	1486	Sox6	71.6333	85.4104	78.5218	82.2222	80.7687	81.4955	TRUE	3565.33	4496.3	4030.82	4166.68	3681	3923.84	Sox6	chr1	185673177	509654	2698	+	Protein Gene	NM_001024751	293165	SRY (sex determining region Y)-box 6
NFO (Newly formed oligodendrocyte)	1	5028	Myt1	85.4067	96.4694	90.938	32.3989	37.7468	35.0729	TRUE	8615.17	10292.5	9453.83	3327.5	3486.5	3407	Myt1	chr3	177310753	30795	5468	+	Protein Gene	NM_001108615	362291	myelin transcription factor 1
	2	1704	Nkx6-2	0.598974	0.202251	0.400613	1.63881	0.467243	1.05303	TRUE	14	5	9.5	39	10	24.5	Nkx6-2	chr1	211922389	1541	1267	-	Protein Gene	NM_001107558	309095	NK6 homeobox 2
	3	8736	Sox10	311.517	371.273	341.395	376.637	344.058	360.347	TRUE	17407	21943	19675	21428	17604	19516	Sox10	chr7	120393254	10270	3029	-	Protein Gene	NM_019193	29361	SRY (sex determining region Y)-box 10
	4	12275	Olig1	774.558	441.794	608.176	287.021	151.839	219.43	TRUE	30621	18473.3	24547.2	11553	5496.5	8524.75	Olig1	chr11	31428377	2143	2143	+	Protein Gene	NM_021770	60394	oligodendrocyte transcription factor 1
	5	4648	Nkx2-2	64.4026	125.532	94.9674	113.341	114.405	113.873	TRUE	1655	3412	2533.5	2965.5	2692	2828.75	Nkx2-2	chr3	141408798	2373	1393	-	Protein Gene	NM_001191904	366214	NK2 homeobox 2
	6	10934	Sox8	53.5054	86.2441	69.8747	85.1123	85.3139	85.2131	TRUE	3202	5459	4330.5	5186	4675	4930.5	Sox8	chr10	14932348	4989	3244	-	Protein Gene	NM_001106989	302993	SRY (sex determining region Y)-box 8
	7	12274	Olig2	216.195	220.396	218.295	184.513	142.928	163.72	TRUE	10569	11396	10982.5	9184	6398	7791	Olig2	chr11	31389514	3377	2650	+	Protein Gene	NM_001100557	304103	oligodendrocyte lineage transcription factor 2
	8	6792	Mycl	7.52064	12.651	10.0858	75.3998	39.1464	57.2731	TRUE	154	274	214	1572	734	1153	Mycl	chr5	140692852	4001	1110	+	Protein Gene	NM_001191763	298506	v-myc avian myelocytomatosis viral oncogene lung carcinoma derived homolog
MO (Myelinating oligodendrocyte)	1	1704	Nkx6-2	0.598974	0.202251	0.400613	1.63881	0.467243	1.05303	TRUE	14	5	9.5	39	10	24.5	Nkx6-2	chr1	211922389	1541	1267	-	Protein Gene	NM_001107558	309095	NK6 homeobox 2
	2	2055	Myrf	32.2277	80.6638	56.4458	165.172	145.507	155.34	TRUE	3288.33	8705.33	5996.83	17159.3	13594.7	15377	Myrf	chr1	226260558	31923	5531	-	Protein Gene	NM_001170487	293736	myelin regulatory factor
	3	8736	Sox10	311.517	371.273	341.395	376.637	344.058	360.347	TRUE	17407	21943	19675	21428	17604	19516	Sox10	chr7	120393254	10270	3029	-	Protein Gene	NM_019193	29361	SRY (sex determining region Y)-box 10
	4	9026	Sp7	0	0	0	0	0	0	FALSE	0	0	0	0	0	0	Sp7	chr7	143958858	8627	1624	-	Protein Gene	NM_181374 : NM_001037632	300260	Sp7 transcription factor
	5	12275	Olig1	774.558	441.794	608.176	287.021	151.839	219.43	TRUE	30621	18473.3	24547.2	11553	5496.5	8524.75	Olig1	chr11	31428377	2143	2143	+	Protein Gene	NM_021770	60394	oligodendrocyte transcription factor 1
	6	6810	Pou3f1	30.0222	22.6939	26.358	6.46528	4.11081	5.28805	TRUE	1651	1320	1485.5	362	207	284.5	Pou3f1	chr5	142643599	2982	2981	+	Protein Gene	NM_138838	192110	POU class 3 homeobox 1
	7	10934	Sox8	53.5054	86.2441	69.8747	85.1123	85.3139	85.2131	TRUE	3202	5459	4330.5	5186	4675	4930.5	Sox8	chr10	14932348	4989	3244	-	Protein Gene	NM_001106989	302993	SRY (sex determining region Y)-box 8
	8	10789	Carhsp1	80.3546	71.1558	75.7552	138.235	132.16	135.198	TRUE	4496	4211	4353.5	7875	6771	7323	Carhsp1	chr10	7041510	13598	3033	+	Protein Gene	NM_152790	260416	calcium regulated heat stable protein 1
Microglia	1	4260	Spi1	0	0	0	0	0	0	FALSE	0	0	0	0	0	0	Spi1	chr3	79919011	18696	1341	+	Protein Gene	NM_001005892	366126	Spi-1 proto-oncogene
	2	16548	Irf8	0	0	0	0	0	0	FALSE	0	0	0	0	0	0	Irf8	chr19	54318463	16643	1275	+	Protein Gene	NM_001008722	292060	interferon regulatory factor 8
	3	5282	Irf5	0.439029	0.952246	0.695638	0.507292	0.394852	0.451072	TRUE	17	39	28	20	14	17	Irf5	chr4	56805132	11140	2099	+	Protein Gene	NM_001106586	296953	interferon regulatory factor 5
	4	15514	Irf4	0.0112861	0.0746935	0.0429898	0	0.0123256	0.00616278	FALSE	1	7	4	0	1	0.5	Irf4	chr17	34886746	18372	4803	-	Protein Gene	NM_001106108	291100	interferon regulatory factor 4
	5	7694	Batf	0.0559414	0	0.0279707	0	0	0	FALSE	1	0	0.5	0	0	0	Batf	chr6	109562617	21925	969	+	Protein Gene	NM_001106748	299206	basic leucine zipper transcription factor, ATF-like
	6	6261	Runx1t1	2.4332	4.64666	3.53993	0.58558	0.422352	0.503966	TRUE	151	305	228	37	24	30.5	Runx1t1	chr5	27326762	113257	3364	+	Protein Gene	NM_001108657	362489	runt-related transcription factor 1; translocated to, 1 (cyclin D-related)
	7	14214	Ikzf1	0	0	0	0	0	0	FALSE	0	0	0	0	0	0	Ikzf1	chr14	91782354	85071	2023	+	Protein Gene	NM_001107237	305501	IKAROS family zinc finger 1
	8	759	Cebpa	4.74541	6.30804	5.52672	0.796713	0.841596	0.819155	TRUE	234	329	281.5	40	38	39	Cebpa	chr1	91363492	2673	2673	+	Protein Gene	NM_012524 : NM_001287578 : NM_001287579 : NM_001287577	24252	CCAAT/enhancer binding protein (C/EBP), alpha
	9	12934	Mlxipl	0.111883	0.03526	0.0735714	0.036629	0	0.0183145	FALSE	6	2	4	2	0	1	Mlxipl	chr12	24590645	28995	2907	-	Protein Gene	NM_133552	171078	MLX interacting protein-like
	10	13709	Batf3	0.134845	0	0.0674223	0.132439	0	0.0662197	FALSE	1	0	0.5	1	0	0.5	Batf3	chr13	109713489	11377	402	+	Protein Gene	NM_021865	60462	basic leucine zipper transcription factor, ATF-like 3
Endothelial cell	1	12314	Erg	0	0	0	0	0.0327976	0.0163988	FALSE	0	0	0	0	1	0.5	Erg	chr11	35646515	102970	1805	-	Protein Gene	NM_133397	170909	v-ets avian erythroblastosis virus E26 oncogene
	2	6223	Sox17	0	0	0	0	0	0	FALSE	0	0	0	0	0	0	Sox17	chr5	14890408	5500	2326	+	Protein Gene	NM_001107902	312936	SRY (sex determining region Y)-box 17
	3	15511	Foxq1	0	0	0	0	0	0	FALSE	0	0	0	0	0	0	Foxq1	chr17	34224308	2634	2634	-	Protein Gene	NM_022858	64826	forkhead box Q1
	4	2804	Mecom	0	0	0	0	0	0	FALSE	0	0	0	0	0	0	Mecom	chr2	117396086	597519	5678	-	Protein Gene	NM_001106423	294924	MDS1 and EVI1 complex locus
	5	5023	Sox18	0.100446	0.0316556	0.0660506	0	0.0365656	0.0182828	FALSE	3	1	2	0	1	0.5	Sox18	chr3	177177237	1803	1619	-	Protein Gene	NM_001024781	311723	SRY (sex determining region Y)-box 18
	6	11394	Bcl6b	0.145805	0.0306338	0.0882196	0.0159116	0	0.00795582	FALSE	9	2	5.5	1	0	0.5	Bcl6b	chr10	56834364	5074	3346	-	Protein Gene	NM_001108279	360551	B-cell CLL/lymphoma 6, member B
	7	14659	Sox7	0.0495495	0.0312312	0.0403904	0	0.054113	0.0270565	FALSE	3	2	2.5	0	3	1.5	Sox7	chr15	47293699	6762	3282	+	Protein Gene	NM_001106045	290317	SRY (sex determining region Y)-box 7
	8	11933	Meox1	0	0	0	0	0	0	FALSE	0	0	0	0	0	0	Meox1	chr10	89797011	19481	1871	-	Protein Gene	NM_001108837	363684	mesenchyme homeobox 1
	9	17696	Zic3	0	0	0	0	0	0	FALSE	0	0	0	0	0	0	Zic3	chrX	140878465	9880	1236	+	Protein Gene	NM_001109019	367944	Zic family member 3
Pericyte	1	3226	Tbx15	0	0	0	0	0	0	FALSE	0	0	0	0	0	0	Tbx15	chr2	201346756	43207	1254	+	Protein Gene	NM_001106451	295315	T-box 15
	2	16541	Foxc2	0.0200545	1.23244	0.626245	0.0196967	0.0657044	0.0427006	TRUE	1	65	33	1	3	2	Foxc2	chr19	53044379	2703	2703	+	Protein Gene	NM_001101680	171356	forkhead box C2
	3	7468	Twist1	0.0362105	0	0.0181053	0	0	0	FALSE	1	0	0.5	0	0	0	Twist1	chr6	53401241	1994	1497	+	Protein Gene	NM_053530	85489	twist family bHLH transcription factor 1
	4	9793	Tbx18	0	0	0	0	0	0	FALSE	0	0	0	0	0	0	Tbx18	chr8	95359354	28010	4611	-	Protein Gene	NM_001108173	315870	T-box18
	5	2534	Foxd1	0.0223904	0.0423382	0.0323643	0.0879642	0	0.0439821	FALSE	1	2	1.5	4	0	2	Foxd1	chr2	28460068	2421	2421	+	Protein Gene	NM_134337	171299	forkhead box D1
	6	1929	Fosl1	0.032596	0	0.016298	0	0	0	FALSE	1	0	0.5	0	0	0	Fosl1	chr1	220826560	8507	1663	+	Protein Gene	NM_012953	25445	fos-like antigen 1
	7	6798	Heyl	0	0	0	0	0	0	FALSE	0	0	0	0	0	0	Heyl	chr5	140923914	16992	4658	+	Protein Gene	NM_001107977	313575	hes-related family bHLH transcription factor with YRPW motif-like
	8	11507	Hic1	0.018419	0.0174143	0.0179167	0	0.0201154	0.0100577	FALSE	1	1	1	0	1	0.5	Hic1	chr10	62007150	3625	2943	-	Protein Gene	NM_001107021	303310	hypermethylated in cancer 1
	9	15510	Foxc1	0.0272124	0.0643203	0.0457664	0.0534541	0	0.0267271	FALSE	2	5	3.5	4	0	2	Foxc1	chr17	33947501	3984	3984	-	Protein Gene	NM_134338	364706	forkhead box C1
	10	3717	Prrx2	0	0.0417009	0.0208504	0	0	0	FALSE	0	1	0.5	0	0	0	Prrx2	chr3	9681871	36181	1229	+	Protein Gene	NM_001105739	113931	paired related homeobox 2
