# Supplementary material for: Essential roles of plexin-B3+ oligodendrocyte precursor cells in the pathogenesis of Alzheimer’s disease
Source: Commun Biol. 2021 Jul 15;4:870. doi: 10.1038/s42003-021-02404-7 (PMC8282672; doi:10.1038/s42003-021-02404-7)
Supplement: Supplementary file 8 — Supplementary Data 5 [file 42003_2021_2404_MOESM8_ESM.xlsx]

## Sheet: RNA-seq.Top40(4)
Spplementary Data 5				Correspondence table for Spplemenary Figure 3A & Spplemenary Figure 4D
Cell Type	Ranking	Index	Name	C2F20.FPKM	C3F20.FPKM	F20_ave.FPKM	C2F00.FPKM	C3F00.FPKM	F0_ave.FPKM	FPKM > 0	C2F20.count	C3F20.count	F20_ave.count	C2F00.count	C3F00.count	F0_ave.count	ID	Chromosome	Position	Width	Transcript Width	Strand	Annotation Type	Transcript ID	IGV Link	Entrez Gene ID	Description
Astrocyte	1	5140	Hgf	0	0	0	0	0	0	FALSE	0	0	0	0	0	0	Hgf	chr4	15436662	68622	2532	-	Protein Gene	NM_017017	IGV	24446	hepatocyte growth factor
	2	15806	Aqp4	0.0529781	0	0.026489	0.0312199	0	0.0156099	FALSE	5	0	2.5	3	0	1.5	Aqp4	chr18	6766009	16749	5116	-	Protein Gene	NM_001270559 : NM_001142366 : NM_001270558 : NM_012825	IGV	25293	aquaporin 4
	3	14852	Itih3	0	0	0	0	0.0214026	0.0107013	FALSE	0	0	0	0	1	0.5	Itih3	chr16	6992076	14983	2766	-	Protein Gene	NM_017351	IGV	50693	inter-alpha trypsin inhibitor, heavy chain 3
	4	3475	Bmpr1b	0.216829	0	0.108414	0.212961	0.157866	0.185414	FALSE	6	0	3	6	4	5	Bmpr1b	chr2	247403821	33599	1500	-	Protein Gene	NM_001024259	IGV	310914	bone morphogenetic protein receptor, type IB
	5	7991	Itga7	0.264629	0.632071	0.44835	0.793407	0.197738	0.495572	TRUE	19	48	33.5	58	13	35.5	Itga7	chr7	3355259	28633	3892	+	Protein Gene	NM_030842	IGV	81008	integrin, alpha 7
	6	10519	Plcd4	0.784176	1.16289	0.973533	1.74591	2.71659	2.23125	TRUE	38.9866	61.1506	50.0686	88.3772	123.67	106.023	Plcd4	chr9	81816872	27493	2695	+	Protein Gene	NM_080688	IGV	140693	phospholipase C, delta 4
	7	5146	Grm3	0	0	0	0.015733	0	0.00786648	FALSE	0	0	0	1	0	0.5	Grm3	chr4	21317695	242796	3384	+	Protein Gene	NM_001105712	IGV	24416	glutamate receptor, metabotropic 3
	8	16148	Slc14a1	0	0	0	0	0	0	FALSE	0	0	0	0	0	0	Slc14a1	chr18	74463197	21943	1393	-	Protein Gene	NM_019346	IGV	54301	solute carrier family 14 (urea transporter), member 1
	9	12971	Phkg1	0	0	0	0	0	0	FALSE	0	0	0	0	0	0	Phkg1	chr12	30450431	13884	1381	+	Protein Gene	NM_031573	IGV	29353	phosphorylase kinase, gamma 1
	10	14135	Pla2g3	0.107298	0.142024	0.124661	0.210769	0.539031	0.3749	TRUE	5	7	6	10	23	16.5	Pla2g3	chr14	83724933	5682	2526	+	Protein Gene	NM_001106015	IGV	289733	phospholipase A2, group III
	11	16954	Cbs	0.0214852	0.0203133	0.0208992	0	0.046928	0.023464	FALSE	1	1	1	0	2	1	Cbs	chr20	10361987	24677	2523	-	Protein Gene	NM_012522	IGV	24250	cystathionine beta synthase
	12	3035	Paqr6	1.08909	1.82536	1.45723	3.54935	2.86537	3.20736	TRUE	22	39	30.5	73	53	63	Paqr6	chr2	187737767	3399	1095	+	Protein Gene	NM_001191077	IGV	681021	progestin and adipoQ receptor family member VI
	13	5744	Aldh1l1	0.019339	0	0.00966949	0.0949702	0	0.0474851	FALSE	1	0	0.5	5	0	2.5	Aldh1l1	chr4	123516553	40973	2803	-	Protein Gene	NM_022547	IGV	64392	aldehyde dehydrogenase 1 family, member L1
	14	3538	Cth	0.436652	0	0.218326	0	0	0	FALSE	14	0	7	0	0	0	Cth	chr2	264267029	25988	1738	-	Protein Gene	NM_017074	IGV	24962	cystathionine gamma-lyase
	15	12423	Ccdc80	0	0.0250185	0.0125092	0	0	0	FALSE	0	2	1	0	0	0	Ccdc80	chr11	60645660	33590	4097	-	Protein Gene	NM_022543	IGV	64387	coiled-coil domain containing 80
	16	13468	Fmo1	0	0	0	0	0	0	FALSE	0	0	0	0	0	0	Fmo1	chr13	80712887	32209	2042	-	Protein Gene	NM_012792	IGV	25256	flavin containing monooxygenase 1
	17	13687	Slc30a10	0.676683	0.502679	0.589681	0.0949448	0.105572	0.100259	TRUE	28	22	25	4	4	4	Slc30a10	chr13	103396295	10465	2243	+	Protein Gene	NM_001105985	IGV	289353	solute carrier family 30, member 10
	18	5819	Slc6a11	6.47124	14.8851	10.6782	2.53132	4.34437	3.43785	TRUE	231	562	396.5	92	142	117	Slc6a11	chr4	146106386	116843	1935	+	Protein Gene	NM_024372	IGV	79213	solute carrier family 6 (neurotransmitter transporter), member 11
	19	14116	Fgfr3	15.359	24.2663	19.8127	25.2587	14.9346	20.0966	TRUE	903	1509	1206	1512	804	1158	Fgfr3	chr14	82273070	14039	3187	-	Protein Gene	NM_053429	IGV	84489	fibroblast growth factor receptor 3
	20	13877	Slc4a4	0.242741	0	0.121371	0.0596029	0	0.0298015	FALSE	16	0	8	4	0	2	Slc4a4	chr14	20480128	336461	3573	-	Protein Gene	NM_053424	IGV	84484	solute carrier family 4, sodium bicarbonate cotransporter, member 4
	21	17444	Gdpd2	0.45534	0.348503	0.401921	0.447219	0.118399	0.282809	TRUE	21	17	19	21	5	13	Gdpd2	chrX	70563509	8787	2500	+	Protein Gene	NM_001106944	IGV	302421	glycerophosphodiester phosphodiesterase domain containing 2
	22	2258	Ppp1r3c	2.46307	5.88699	4.17503	2.36108	3.91652	3.1388	TRUE	125	316	220.5	122	182	152	Ppp1r3c	chr1	255371830	5004	2751	-	Protein Gene	NM_001012072	IGV	309513	protein phosphatase 1, regulatory subunit 3C
	23	3586	Entpd2	0.0287419	0.0815224	0.0551321	0	0.062778	0.031389	FALSE	1	3	2	0	2	1	Entpd2	chr3	2617895	5422	1886	+	Protein Gene	NM_172030	IGV	64467	ectonucleoside triphosphate diphosphohydrolase 2
	24	14220	Egfr	0	0	0	0	0	0	FALSE	0	0	0	0	0	0	Egfr	chr14	99919485	179310	4156	+	Protein Gene	NM_031507	IGV	24329	epidermal growth factor receptor
	25	14242	Otx1	0.0474669	0.179511	0.113489	0.139861	0.207354	0.173608	TRUE	1	4	2.5	3	4	3.5	Otx1	chr14	106861556	3378	1142	-	Protein Gene	NM_013109	IGV	25646	orthodenticle homeobox 1
	26	12533	Atp13a4	0	0	0	0	0	0	FALSE	0	0	0	0	0	0	Atp13a4	chr11	74834257	133904	3901	+	Protein Gene	NM_001191658	IGV	288026	ATPase type 13A4
	27	3079	Kcnn3	0.45425	0.736239	0.595244	0.74358	0.496087	0.619833	TRUE	21	36	28.5	35	21	28	Kcnn3	chr2	188844110	144489	2506	+	Protein Gene	NM_019315	IGV	54263	potassium channel, calcium activated intermediate/small conductance subfamily N alpha, member 3
	28	2934	Ptx3	0	0	0	0	0	0	FALSE	0	0	0	0	0	0	Ptx3	chr2	158097843	5811	1924	+	Protein Gene	NM_001109536	IGV	689388	pentraxin 3, long
	29	6519	Tnc	0.0616491	0.0249799	0.0433145	0.475746	0.134654	0.3052	TRUE	7	3	5	55	14	34.5	Tnc	chr5	79790275	59591	6155	-	Protein Gene	NM_053861	IGV	116640	tenascin C
	30	12047	Sox9	0.0269018	0.267062	0.146982	0.013211	0.0293795	0.0212952	TRUE	2	21	11.5	1	2	1.5	Sox9	chr10	101288528	5501	4030	+	Protein Gene	NM_080403	IGV	140586	SRY (sex determining region Y)-box 9
	31	8888	Abcd2	2.30941	1.11495	1.71218	4.47852	2.84407	3.6613	TRUE	235	120	177.5	464	265	364.5	Abcd2	chr7	132294564	48606	5516	-	Protein Gene	NM_033352	IGV	84356	ATP-binding cassette, subfamily D (ALD), member 2
	32	12984	Fzd10	4.175	1.87736	3.02618	6.91757	1.68665	4.30211	TRUE	246	117	181.5	415	91	253	Fzd10	chr12	31757407	3198	3194	-	Protein Gene	NM_001271192	IGV	363913	frizzled class receptor 10
	33	8859	Mlc1	0	0	0	0	0	0	FALSE	0	0	0	0	0	0	Mlc1	chr7	129949984	20315	2777	-	Protein Gene	NM_001108105	IGV	315215	megalencephalic leukoencephalopathy with subcortical cysts 1
	34	17595	Chrdl1	0.132019	0	0.0660097	0.0648323	0	0.0324162	FALSE	10	0	5	5	0	2.5	Chrdl1	chrX	114554359	104573	4106	-	Protein Gene	NM_199502	IGV	363455	chordin-like 1
	35	12641	Aifm3	0.304535	0.354367	0.329451	0.207071	0.409332	0.308202	TRUE	13	16	14.5	9	16	12.5	Aifm3	chr11	87365973	14733	2314	+	Protein Gene	NM_001013977	IGV	303786	apoptosis-inducing factor, mitochondrion-associated 3
Neuron	1	3242	Nhlh2	0	0	0	0	0	0	FALSE	0	0	0	0	0	0	Nhlh2	chr2	204427608	5339	4934	+	Protein Gene	NM_001106457	IGV	295327	nescient helix loop helix 2
	2	939	Slc17a6	0	0.0387283	0.0193641	0.0134107	0.0745588	0.0439847	FALSE	0	3	1.5	1	5	3	Slc17a6	chr1	106998704	40001	3970	+	Protein Gene	NM_053427	IGV	84487	solute carrier family 17 (vesicular glutamate transporter), member 6
	3	7173	Tp73	0.547893	1.13314	0.840518	0.347536	0.411368	0.379452	TRUE	48	105	76.5	31	33	32	Tp73	chr5	171355876	59479	4749	-	Protein Gene	NM_001108696	IGV	362675	tumor protein p73
	4	13083	Lhx5	0	0	0	0	0	0	FALSE	0	0	0	0	0	0	Lhx5	chr12	41663007	8431	1883	-	Protein Gene	NM_139036	IGV	124451	LIM homeobox 5
	5	12551	Sst	0	0	0	0	0	0	FALSE	0	0	0	0	0	0	Sst	chr11	80358262	1186	565	+	Protein Gene	NM_012659	IGV	24797	somatostatin
	6	2888	Mab21l1	0.0680425	0	0.0340212	0	0	0	FALSE	3	0	1.5	0	0	0	Mab21l1	chr2	145174876	2390	2390	+	Protein Gene	NM_001109497	IGV	688394	mab-21-like 1 (C. elegans)
	7	4811	Snhg11	0	0	0	0	0	0	FALSE	0	0	0	0	0	0	Snhg11	chr3	154863072	6419	2131	+	Protein Gene	NM_001258011	IGV	362256	small nucleolar RNA host gene 11 (non-protein coding)
	8	9791	Mrap2	0	0.039033	0.0195165	0.121646	0.0901747	0.10591	FALSE	0	1	0.5	3	2	2.5	Mrap2	chr8	94801336	56108	1313	+	Protein Gene	NM_001108774	IGV	363112	melanocortin 2 receptor accessory protein 2
	9	3934	Dlx1	0.11797	0.22307	0.17052	0.154488	0.08589	0.120189	TRUE	6	12	9	8	4	6	Dlx1	chr3	58164931	4591	2757	+	Protein Gene	NM_001100531	IGV	296500	distal-less homeobox 1
	10	7676	Syndig1l	0	0	0	0.0301987	0	0.0150994	FALSE	0	0	0	1	0	0.5	Syndig1l	chr6	108393628	21466	1763	-	Protein Gene	NM_001109485	IGV	685882	synapse differentiation inducing 1-like
	11	14203	Igfbp1	0.03609	0.0341214	0.0351057	0	0	0	FALSE	1	1	1	0	0	0	Igfbp1	chr14	87448716	5068	1502	+	Protein Gene	NM_013144	IGV	25685	insulin-like growth factor binding protein 1
	12	2742	Stmn2	1.99464	0.0554658	1.02505	0.345716	0.128138	0.236927	TRUE	68	2	35	12	4	8	Stmn2	chr2	95424251	47650	1848	-	Protein Gene	NM_053440	IGV	84510	stathmin 2
	13	10606	Ecel1	0.00698906	0.0198235	0.0134063	0.0274576	0	0.0137288	FALSE	1	3	2	4	0	2	Ecel1	chr9	94238568	12242	7756	-	Protein Gene	NM_021776	IGV	60417	endothelin converting enzyme-like 1
	14	12220	Robo2	0.0483615	0.0171463	0.0327539	1.57934	0.198058	0.888698	TRUE	8	3	5.5	266	30	148	Robo2	chr11	11062866	522669	8967	-	Protein Gene	NM_032106	IGV	84409	roundabout, axon guidance receptor, homolog 2 (Drosophila)
	15	15836	Celf4	4.97213	5.73898	5.35555	0.847285	1.26759	1.05744	TRUE	317	387	352	55	74	64.5	Celf4	chr18	17689090	390746	3456	-	Protein Gene	NM_001107400	IGV	307540	CUGBP, Elav-like family member 4
	16	9634	Celf6	1.1412	0.539478	0.840341	0.280212	0.415436	0.347824	TRUE	36	18	27	9	12	10.5	Celf6	chr8	64364741	63646	1710	+	Protein Gene	NM_001106827	IGV	300758	CUGBP, Elav-like family member 6
	17	8474	Nxph4	0.10458	0.0329585	0.0687691	0.171191	0	0.0855954	FALSE	3	1	2	5	0	2.5	Nxph4	chr7	70833662	8744	1555	-	Protein Gene	NM_021680	IGV	59316	neurexophilin 4
	18	9900	Grm2	0.0591781	0.01119	0.0351841	0	0	0	FALSE	5	1	3	0	0	0	Grm2	chr8	115344999	13048	4580	-	Protein Gene	NM_001105711	IGV	24415	glutamate receptor, metabotropic 2
	19	5456	Npy	0	0	0	0.070673	0	0.0353365	FALSE	0	0	0	0.75	0	0.375	Npy	chr4	79557856	7202	565	+	Protein Gene	NM_012614	IGV	24604	neuropeptide Y
	20	3887	Tbr1	0.0268751	0.0762277	0.0515514	0.0263958	0.0293504	0.0278731	TRUE	1	3	2	1	1	1	Tbr1	chr3	47677720	8183	2017	+	Protein Gene	NM_001191070	IGV	680427	T-box, brain, 1
	21	4813	Slc32a1	0	0	0	0	0	0	FALSE	0	0	0	0	0	0	Slc32a1	chr3	155103150	4666	2383	+	Protein Gene	NM_031782	IGV	83612	solute carrier family 32 (GABA vesicular transporter), member 1
	22	3935	Dlx2	0	0.256508	0.128254	0.106587	0.118518	0.112553	FALSE	0	5	2.5	2	2	2	Dlx2	chr3	58180088	1884	999	-	Protein Gene	NM_001191746	IGV	296499	distal-less homeobox 2
	23	1902	Npas4	0	0	0	0	0	0	FALSE	0	0	0	0	0	0	Npas4	chr1	220261008	4765	2460	-	Protein Gene	NM_153626	IGV	266734	neuronal PAS domain protein 4
	24	1692	Ebf3	0.0559645	0.0105824	0.0332734	0.0109933	0.0122238	0.0116085	TRUE	5	1	3	1	1	1	Ebf3	chr1	209523157	117967	4843	-	Protein Gene	NM_001108506	IGV	361668	early B-cell factor 3
	25	14258	Bcl11a	2.0993	2.12456	2.11193	1.05513	0.818032	0.936579	TRUE	106.5	114	110.25	54.5	38	46.25	Bcl11a	chr14	108826939	86140	2750	+	Protein Gene	NM_001191683	IGV	305589	B-cell CLL/lymphoma 11A (zinc finger protein)
	26	9909	Cacna2d2	0.959693	1.66835	1.31402	0.486491	0.625468	0.555979	TRUE	62	114	88	32	37	34.5	Cacna2d2	chr8	116154736	129011	3502	+	Protein Gene	NM_175592	IGV	300992	calcium channel, voltage-dependent, alpha 2/delta subunit 2
	27	9831	Clstn2	0.352718	0.140412	0.246565	0.164097	0.0810954	0.122596	TRUE	19	8	13.5	9	4	6.5	Clstn2	chr8	105323837	712859	2920	-	Protein Gene	NM_134377	IGV	171394	calsyntenin 2
	28	7357	Dpysl5	0.749614	0.782772	0.766193	1.945	0.745341	1.34517	TRUE	67	74	70.5	177	61	119	Dpysl5	chr6	26939697	84433	4845	-	Protein Gene	NM_023023	IGV	65208	dihydropyrimidinase-like 5
	29	12769	Tmem130	1.90649	5.296	3.60124	0.308863	0.386365	0.347614	TRUE	97	285	191	16	18	17	Tmem130	chr12	11814071	26030	2758	+	Protein Gene	NM_001170399	IGV	304280	transmembrane protein 130
	30	10602	Nppc	0.0531443	0	0.0265721	0.156589	0	0.0782946	FALSE	1	0	0.5	3	0	1.5	Nppc	chr9	93731436	4201	1020	-	Protein Gene	NM_053750	IGV	114593	natriuretic peptide C
	31	12898	Vgf	1.80828	1.12681	1.46754	0.242185	0.246852	0.244519	TRUE	88	58	73	12	11	11.5	Vgf	chr12	22677607	3024	2638	-	Protein Gene	NM_030997	IGV	29461	VGF nerve growth factor inducible
	32	2751	Bhlhe22	0.400631	0.0164686	0.20855	0.119756	0	0.0598782	FALSE	23	1	12	7	0	3.5	Bhlhe22	chr2	102685513	3112	3112	+	Protein Gene	NM_001108940	IGV	365748	basic helix-loop-helix family, member e22
OPC (Oligodendrocyte precursor cell)	1	13947	Pdgfra	73.2816	113.939	93.6102	53.7388	25.0429	39.3908	TRUE	8807.5	14484	11645.8	6576	2756	4666	Pdgfra	chr14	35527926	53106	6515	-	Protein Gene	NM_012802	IGV	25267	platelet derived growth factor receptor, alpha polypeptide
	2	13950	Lnx1	25.9184	20.8492	23.3838	9.10238	7.1082	8.10529	TRUE	1334	1135	1234.5	477	335	406	Lnx1	chr14	36047144	102597	2790	+	Protein Gene	NM_001108358	IGV	360926	ligand of numb-protein X 1, E3 ubiquitin protein ligase
	3	8351	Dcn	0	0	0	0	0	0	FALSE	0	0	0	0	0	0	Dcn	chr7	38742250	40027	1616	+	Protein Gene	NM_024129	IGV	29139	decorin
	4	16206	Mmp15	283.097	173.094	228.096	90.6396	100.754	95.6969	TRUE	19939.5	12895	16417.2	6500	6498	6499	Mmp15	chr19	10079881	21500	3818	-	Protein Gene	NM_001106168	IGV	291848	matrix metallopeptidase 15
	5	15997	Cdo1	28.4244	25.2207	26.8225	28.8674	7.11046	17.9889	TRUE	764	717	740.5	790	175	482.5	Cdo1	chr18	40702034	14644	1457	-	Protein Gene	NM_052809	IGV	81718	cysteine dioxygenase type 1
	6	3585	Sapcd2	92.3025	33.6052	62.9538	10.7785	5.41996	8.09923	TRUE	2641	1017	1829	314	142	228	Sapcd2	chr3	2591331	5254	1551	+	Protein Gene	NM_001109418	IGV	680531	suppressor APC domain containing 2
	7	16616	Kcnk1	0.0428515	0.0405141	0.0416828	0	0	0	FALSE	2	2	2	0	0	0	Kcnk1	chr19	58823836	39091	2530	+	Protein Gene	NM_021688	IGV	59324	potassium channel, two pore domain subfamily K, member 1
	8	9804	Rasgrf1	0	0	0	0	0	0	FALSE	0	0	0	0	0	0	Rasgrf1	chr8	97277250	127845	5135	+	Protein Gene	NM_001105753 : NM_001170531	IGV	192213	RAS protein-specific guanine nucleotide-releasing factor 1
	9	17029	Pcdh15	38.6296	91.509	65.0693	15.3226	19.4408	17.3817	TRUE	3318	8313.42	5815.71	1340	1529	1434.5	Pcdh15	chr20	14952213	382533	4656	-	Protein Gene	NM_001271377	IGV	690865	protocadherin 15
	10	5001	Chrna4	8.32586	13.0473	10.6866	1.45042	1.05664	1.25353	TRUE	327	542	434.5	58	38	48	Chrna4	chr3	176533182	14784	2129	-	Protein Gene	NM_024354	IGV	25590	cholinergic receptor, nicotinic, alpha 4 (neuronal)
	11	646	Dll3	3.98582	0.207912	2.09687	1.3769	0.480322	0.928613	TRUE	145	8	76.5	51	16	33.5	Dll3	chr1	85485945	7739	1972	+	Protein Gene	NM_053666	IGV	114125	delta-like 3 (Drosophila)
	12	5187	Col1a2	0	0	0	0	0	0	FALSE	0	0	0	0	0	0	Col1a2	chr4	29529854	34928	4465	+	Protein Gene	NM_053356	IGV	84352	collagen, type I, alpha 2
	13	15252	Fam70b	1.26308	0	0.63154	0	0	0	FALSE	12	0	6	0	0	0	Tmem255b	chr16	81204766	4659	515	+	Protein Gene	NM_001106094	IGV	290877	transmembrane protein 255B
	14	7531	Sstr1	0.208169	0.0262419	0.117205	0.0954128	0	0.0477064	FALSE	15	2	8.5	7	0	3.5	Sstr1	chr6	79254339	4273	3906	+	Protein Gene	NM_012719	IGV	25033	somatostatin receptor 1
	15	2432	Pnlip	14.0374	18.4349	16.2362	182.471	65.1036	123.787	TRUE	383	532	457.5	5069	1626.5	3347.75	Pnlip	chr1	279798187	13186	1479	+	Protein Gene	NM_013161	IGV	25702	pancreatic lipase
	16	9590	Cspg4	132.247	0.926862	66.5868	48.5283	1.04129	24.7848	TRUE	19695.3	146	9920.67	7358.5	142	3750.25	Cspg4	chr8	61532465	35046	8073	+	Protein Gene	NM_031022	IGV	81651	chondroitin sulfate proteoglycan 4
	17	6445	Lppr1	123.342	111.935	117.639	45.9094	28.2991	37.1042	TRUE	2330	2236.5	2283.25	883	489.5	686.25	Lppr1	chr5	67852817	132492	1024	-	Protein Gene	NM_201271	IGV	298062	lipid phosphate phosphatase-related protein type 1
	18	1663	Ppapdc1a	68.3264	75.3282	71.8273	39.8231	30.9106	35.3668	TRUE	1565.5	1825.5	1695.5	929	648.5	788.75	Ppapdc1a	chr1	202432366	128263	1242	+	Protein Gene	NM_001191631	IGV	309014	phosphatidic acid phosphatase type 2 domain containing 1A
	19	5208	Nxph1	60.3676	73.3763	66.8719	35.5658	43.6462	39.606	TRUE	2734	3514.88	3124.44	1640	1810	1725	Nxph1	chr4	34959721	321297	2455	+	Protein Gene	NM_012994	IGV	25501	neurexophilin 1
	20	10582	Pid1	34.6536	57.961	46.3073	19.5465	13.375	16.4608	TRUE	498	881	689.5	286	176	231	Pid1	chr9	91667748	15721	779	-	Protein Gene	NM_001110493	IGV	501174	phosphotyrosine interaction domain containing 1
	21	13991	Ugdh	96.3527	38.6754	67.514	29.7081	18.61	24.159	TRUE	4122	1750	2936	1294	729	1011.5	Ugdh	chr14	44479614	23232	2319	+	Protein Gene	NM_031325	IGV	83472	UDP-glucose 6-dehydrogenase
	22	14778	Slitrk1	22.8626	34.5835	28.7231	19.2253	28.1561	23.6907	TRUE	1703.5	2725.5	2214.5	1458.5	1921	1689.75	Slitrk1	chr15	93303382	4039	4039	-	Protein Gene	NM_001107283	IGV	306147	SLIT and NTRK-like family, member 1
	23	4506	Shc4	40.9817	31.5619	36.2718	13.1605	22.9323	18.0464	TRUE	1413	1151	1282	462	724	593	Shc4	chr3	117897738	92552	1869	-	Protein Gene	NM_001191065	IGV	679845	SHC (Src homology 2 domain containing) family, member 4
	24	7640	Smoc1	75.4473	96.1463	85.7968	13.9467	8.14594	11.0463	TRUE	1891.5	2549.5	2220.5	356	187	271.5	Smoc1	chr6	104718677	159106	1359	+	Protein Gene	NM_001002835	IGV	314280	SPARC related modular calcium binding 1
	25	14172	Emid1	0.8126	0.544195	0.678398	0.432307	0.0739534	0.25313	TRUE	24	17	20.5	13	2	7.5	Emid1	chr14	85357222	41311	1601	-	Protein Gene	NM_001109467	IGV	685462	EMI domain containing 1
	26	1015	Rlbp1	274.666	159.576	217.121	49.0567	18.0825	33.5696	TRUE	11993.5	7370	9681.75	2181	723	1452	Rlbp1	chr1	141097795	13581	2367	-	Protein Gene	NM_001106274	IGV	293049	retinaldehyde binding protein 1
	27	17662	Dcaf12	1.68918	1.8003	1.74474	1.6138	1.17393	1.39387	TRUE	110	124	117	107	70	88.5	Dcaf12	chrX	131340045	3809	3530	-	Protein Gene	NM_001107941	IGV	313296	DDB1 and CUL4 associated factor 12
	28	5028	Myt1	85.4067	96.4694	90.938	32.3989	37.7468	35.0729	TRUE	8615.17	10292.5	9453.83	3327.5	3486.5	3407	Myt1	chr3	177310753	30795	5468	+	Protein Gene	NM_001108615	IGV	362291	myelin transcription factor 1
	29	11963	C1ql1	111.309	144.836	128.073	126.467	91.2901	108.879	TRUE	2538	3493	3015.5	2936	1906	2421	C1ql1	chr10	91040005	7173	1236	-	Protein Gene	NM_001108838	IGV	363686	complement component 1, q subcomponent-like 1
	30	7913	Tmem179	1.79179	3.81697	2.80438	3.49738	1.26326	2.38032	TRUE	79	178	128.5	157	51	104	Tmem179	chr6	137073684	11056	2390	-	Protein Gene	NM_001126280	IGV	314472	transmembrane protein 179
	31	8512	Ncald	107.93	146.691	127.311	162.362	168.751	165.557	TRUE	6461	9288	7874.5	9896	9250	9573	Ncald	chr7	76199305	95359	3245	-	Protein Gene	NM_001024371	IGV	553106	neurocalcin delta
	32	6905	Sdc3	105.145	106.471	105.808	79.91	85.7606	82.8353	TRUE	9390	10057	9723.5	7266	7013	7139.5	Sdc3	chr5	148923098	33307	4841	+	Protein Gene	NM_053893	IGV	116673	syndecan 3
	33	3861	Rprm	0.0764558	0.0361427	0.0562993	0	0	0	FALSE	2	1	1.5	0	0	0	Rprm	chr3	39595301	1418	1418	-	Protein Gene	NM_001044276	IGV	680110	reprimo, TP53 dependent G2 arrest mediator candidate
	34	12027	Cacng4	119.102	106.615	112.858	61.4103	67.2012	64.3058	TRUE	2162	2047	2104.5	1135	1117	1126	Cacng4	chr10	95954160	61325	984	-	Protein Gene	NM_080692	IGV	140725	calcium channel, voltage-dependent, gamma subunit 4
	35	6443	Grin3a	18.2993	18.8624	18.5809	18.4694	20.8312	19.6503	TRUE	1086	1184	1135	1116	1132	1124	Grin3a	chr5	64928620	144393	3217	-	Protein Gene	NM_001198583 : NM_138546 : NM_021701	IGV	191573	glutamate receptor, ionotropic, N-methyl-D-aspartate 3A
	36	13379	Fam5c	0.107023	0	0.0535115	0.490533	0.1948	0.342666	FALSE	6	0	3	28	10	19	Brinp3	chr13	63526486	432847	3039	+	Protein Gene	NM_173121	IGV	286901	bone morphogenetic protein/retinoic acid inducible neural-specific 3
NFO (Newly formed oligodendrocyte)	1	12618	Gp1bb	0	0	0	0.289577	0	0.144788	FALSE	0	0	0	5.15078	0	2.57539	Gp1bb	chr11	86520992	1178	947	+	Protein Gene	NM_053931 : NM_053930	IGV	116727	glycoprotein Ib (platelet), beta polypeptide
	2	17146	Fyn	213.964	289.474	251.719	666.413	538.091	602.252	TRUE	7282.5	10421	8851.75	23094	16770	19932	Fyn	chr20	44436680	192208	1845	+	Protein Gene	NM_012755	IGV	25150	FYN proto-oncogene, Src family tyrosine kinase
	3	16	Ust	15.6228	35.1099	25.3663	35.6998	40.4869	38.0934	TRUE	496	1179	837.5	1154	1177	1165.5	Ust	chr1	2333823	293653	1721	-	Protein Gene	NM_001108458	IGV	361450	uronyl-2-sulfotransferase
	4	5883	Mical3	6.18951	7.25249	6.721	13.5379	11.813	12.6755	TRUE	727	901	814	1619	1270.5	1444.75	Mical3	chr4	153484876	147111	6367	-	Protein Gene	NM_001191085	IGV	362427	microtubule associated monooxygenase, calponin and LIM domain containing 3
	5	12058	Kif19	0.503352	0.532059	0.517706	13.1842	3.46295	8.3236	TRUE	32.24	36.0448	34.1424	859.793	203.099	531.446	Kif19	chr10	103308392	26075	3472	+	Protein Gene	NM_001271202	IGV	303659	kinesin family member 19
	6	13293	Nfasc	30.8323	106.319	68.5758	554.112	573.436	563.774	TRUE	5966	21759.5	13862.8	109167	101602	105384	Nfasc	chr13	49335407	187009	10489	-	Protein Gene	NM_001160313 : NM_001160315 : NM_001160314 : NM_053909	IGV	116690	neurofascin
	7	1879	Ssh3	0.342446	1.3522	0.847324	3.79864	2.37591	3.08727	TRUE	17	71	44	192	108	150	Ssh3	chr1	219511908	7491	2691	-	Protein Gene	NM_001012217	IGV	365396	slingshot protein phosphatase 3
	8	6700	Pik3r3	24.1486	5.58759	14.8681	162.489	172.235	167.362	TRUE	617	151	384	4227	4029.5	4128.25	Pik3r3	chr5	135074993	67299	1385	+	Protein Gene	NM_022213	IGV	60664	phosphoinositide-3-kinase, regulatory subunit 3 (gamma)
	9	15077	Enpp6	0.956228	0.918891	0.93756	56.1964	7.97775	32.0871	TRUE	30.5	31	30.75	1825	233	1029	Enpp6	chr16	48319990	117253	1729	-	Protein Gene	NM_001107311	IGV	306460	ectonucleotide pyrophosphatase/phosphodiesterase 6
	10	14206	Tns3	54.0861	112.486	83.2862	279.629	333.794	306.712	TRUE	7149	15726	11437.5	37632	40399.5	39015.7	Tns3	chr14	88673922	172950	7165	-	Protein Gene	NM_001170459	IGV	360980	tensin 3
	11	14376	Bmp4	0.0353141	31.7903	15.9128	0.0346842	51.0107	25.5227	TRUE	1	952.15	476.575	1	1322.67	661.833	Bmp4	chr15	20776216	3587	1535	-	Protein Gene	NM_012827	IGV	25296	bone morphogenetic protein 4
	12	3168	Mcl1	70.8012	48.2994	59.5503	70.6637	55.0143	62.839	TRUE	1792	1293	1542.5	1821	1275	1548	Mcl1	chr2	197786212	2781	1372	+	Protein Gene	NM_021846	IGV	60430	myeloid cell leukemia sequence 1
	13	9866	Cdv3	59.5877	55.8308	57.7093	116.469	106.672	111.57	TRUE	1334.5	1322.5	1328.5	2655.75	2187.5	2421.62	Cdv3	chr8	111840026	10368	1214	-	Protein Gene	NM_001014097	IGV	315970	carnitine deficiency-associated gene expressed in ventricle 3
	14	13240	Tmem163	29.7178	24.5456	27.1317	63.9828	63.7282	63.8555	TRUE	989	864	926.5	2168	1942	2055	Tmem163	chr13	44166306	179430	1804	-	Protein Gene	NM_001110763	IGV	360839	transmembrane protein 163
	15	14800	Rap2a	17.3331	17.2227	17.2779	32.4213	33.6389	33.0301	TRUE	157	165	161	299	279	289	Rap2a	chr15	105851543	491	491	+	Protein Gene	NM_053741	IGV	114560	RAS related protein 2a
	16	2175	Tmem2	0.393534	0.277072	0.335303	1.17599	0.58523	0.88061	TRUE	47	35	41	143	64	103.5	Tmem2	chr1	239412884	62048	6474	+	Protein Gene	NM_001107596	IGV	309400	transmembrane protein 2
	17	171	Cnksr3	1.00715	1.88906	1.4481	44.7206	16.7292	30.7249	TRUE	62	123	92.5	2803	943	1873	Cnksr3	chr1	43791049	93219	3337	-	Protein Gene	NM_001012061	IGV	308113	Cnksr family member 3
	18	11023	Cyfip2	117.144	137.597	127.37	217.431	183.033	200.232	TRUE	13513	16788	15150.5	25537	19333	22435	Cyfip2	chr10	31278746	140490	6253	-	Protein Gene	NM_001106996	IGV	303073	cytoplasmic FMR1 interacting protein 2
	19	16032	Slc12a2	25.177	30.3371	27.757	50.612	40.3235	45.4677	TRUE	2973	3789	3381	6085	4360	5222.5	Slc12a2	chr18	52917124	68138	6401	+	Protein Gene	NM_031798	IGV	83629	solute carrier family 12 (sodium/potassium/chloride transporter), member 2
	20	6156	Itpr2	33.844	62.0475	47.9457	87.687	92.5715	90.1293	TRUE	6668	12930	9799	17590	16700.5	17145.3	Itpr2	chr4	180423452	376637	10680	-	Protein Gene	NM_031046	IGV	81678	inositol 1,4,5-trisphosphate receptor, type 2
	21	15846	Lims2	1.58655	2.35002	1.96828	3.23338	1.84818	2.54078	TRUE	60	94	77	124.5	64	94.25	Lims2	chr18	24708115	38045	2050	+	Protein Gene	NM_001012163	IGV	361303	LIM and senescent cell antigen like domains 2
	22	639	Samd4b	20.2678	28.9521	24.6099	60.6231	63.6761	62.1496	TRUE	1607	2428	2017.5	4894	4623	4758.5	Samd4b	chr1	85337805	24437	4298	+	Protein Gene	NM_001107498	IGV	308473	sterile alpha motif domain containing 4B
	23	5489	Chn2	13.591	23.8707	18.7309	149.042	86.0308	117.536	TRUE	260	483	371.5	2903	1507	2205	Chn2	chr4	84423708	29282	1037	+	Protein Gene	NM_032084	IGV	84031	chimerin 2
	24	9854	Ppp2r3a	6.0068	9.88922	7.94801	5.60263	7.97225	6.78744	TRUE	576	1003	789.5	547	700	623.5	Ppp2r3a	chr8	109482611	93743	5198	-	Protein Gene	NM_001012202	IGV	363122	protein phosphatase 2, regulatory subunit B'', alpha
	25	7231	Strn	22.603	34.8833	28.7431	101.694	91.6493	96.6717	TRUE	1243	2029	1636	5694	4615	5154.5	Strn	chr6	1237809	81694	2981	-	Protein Gene	NM_019148	IGV	29149	striatin, calmodulin binding protein
	26	2977	Glrb	37.1197	61.7686	49.4442	224.781	183.714	204.247	TRUE	1021	1797	1409	6295	4627	5461	Glrb	chr2	179771149	69982	1491	-	Protein Gene	NM_053296	IGV	25456	glycine receptor, beta
	27	1473	Rras2	8.5742	8.51524	8.54472	33.5435	21.9015	27.7225	TRUE	357	375	366	1422	835	1128.5	Rras2	chr1	178940515	69743	2257	-	Protein Gene	NM_001013434	IGV	365355	related RAS viral (r-ras) oncogene homolog 2
	28	2712	Sema5a	38.4576	107.064	72.7608	149.334	153.138	151.236	TRUE	7450	21937	14693.5	29454.3	27164	28309.2	Sema5a	chr2	85377318	431653	10501	+	Protein Gene	NM_001107659	IGV	310207	sema domain, seven thrombospondin repeats (type 1 and type 1-like), transmembrane domain (TM) and short cytoplasmic domain, (semaphorin) 5A
	29	5242	Fam3c	61.2933	57.6851	59.4892	55.5996	76.3824	65.991	TRUE	1531	1524	1527.5	1414	1747	1580.5	Fam3c	chr4	49388962	50931	1354	-	Protein Gene	NM_198771	IGV	312159	family with sequence similarity 3, member C
	30	2204	Cdc37l1	26.4807	36.913	31.6969	61.8283	70.341	66.0846	TRUE	786.5	1159.6	973.05	1869.7	1913	1891.35	Cdc37l1	chr1	247110216	27941	1610	+	Protein Gene	NM_001011941	IGV	293886	cell division cycle 37-like 1
	31	3416	Elovl6	27.5341	15.5065	21.5203	21.9845	16.829	19.4067	TRUE	1268.33	755.5	1011.92	1031.08	709.833	870.459	Elovl6	chr2	234187490	108635	2497	-	Protein Gene	NM_134383	IGV	171402	ELOVL fatty acid elongase 6
	32	4578	Atrn	35.3493	66.4928	50.921	176.235	231.151	203.693	TRUE	5691	11322.5	8506.75	28888	34075.5	31481.8	Atrn	chr3	123434409	133512	8727	+	Protein Gene	NM_031351	IGV	83526	attractin
	33	6635	Lrrc42	23.7825	27.8155	25.799	61.8644	36.1284	48.9964	TRUE	734	908	821	1944	1021	1482.5	Lrrc42	chr5	126835170	21114	1673	-	Protein Gene	NM_001025653	IGV	298309	leucine rich repeat containing 42
MO (Myelinating oligodendrocyte)	1	17452	Gjb1	10.3652	13.7727	12.069	15.4768	14.9529	15.2149	TRUE	296	416	356	450	391	420.5	Gjb1	chrX	71272030	7939	1548	+	Protein Gene	NM_017251	IGV	29584	gap junction protein, beta 1
	2	8600	Ndrg1	0.30157	0.21384	0.257705	2.64721	0.370512	1.50886	TRUE	16	12	14	143	18	80.5	Ndrg1	chr7	107734326	41376	2876	-	Protein Gene	NM_001011991	IGV	299923	N-myc downstream regulated 1
	3	670	Ppp1r14a	0	0	0	0	0	0	FALSE	0	0	0	0	0	0	Ppp1r14a	chr1	87228581	4262	530	+	Protein Gene	NM_130403	IGV	114004	protein phosphatase 1, regulatory (inhibitor) subunit 14A
	4	11461	Aspa	0.809588	0.765428	0.787508	37.9597	11.0327	24.4962	TRUE	23	23	23	1098	287	692.5	Aspa	chr10	59867779	20420	1540	-	Protein Gene	NM_024399	IGV	79251	aspartoacylase
	5	1861	Acy3	5.8479	8.82275	7.33533	5.41772	3.03472	4.22622	TRUE	141	225	183	133	67	100	Acy3	chr1	219233774	3327	1307	+	Protein Gene	NM_001009603	IGV	293653	aspartoacylase (aminocyclase) 3
	6	4757	Tp53inp2	20.6484	5.96969	13.3091	76.7795	56.8962	66.8379	TRUE	1537	470	1003.5	5819	3878	4848.5	Tp53inp2	chr3	150910398	8128	4035	+	Protein Gene	NM_001270947	IGV	362246	tumor protein p53 inducible nuclear protein 2
	7	2008	Pla2g16	0.467303	3.23997	1.85364	0.917937	2.12642	1.52218	TRUE	6	44	25	12	25	18.5	Pla2g16	chr1	222844238	32942	696	+	Protein Gene	NM_017060	IGV	24913	phospholipase A2, group XVI
	8	10610	Efhd1	0.503014	0.139876	0.321445	0.494042	0	0.247021	FALSE	17	5	11	17	0	8.5	Efhd1	chr9	94362285	46600	1832	+	Protein Gene	NM_001109310	IGV	501181	EF-hand domain family, member D1
	9	12096	Itgb4	0	0.0261482	0.0130741	0	0	0	FALSE	0	3	1.5	0	0	0	Itgb4	chr10	104524000	36181	5880	+	Protein Gene	NM_013180	IGV	25724	integrin, beta 4
	10	3023	Hapln2	0	0	0	0.7309	0.256646	0.493773	FALSE	0	0	0	19	6	12.5	Hapln2	chr2	187396347	5431	1384	-	Protein Gene	NM_022285	IGV	64057	hyaluronan and proteoglycan link protein 2
	11	16163	Mbp	142.338	505.756	324.047	3222.22	3191.77	3206.99	TRUE	8870	33335.2	21102.6	204444	182126	193285	Mbp	chr18	79326738	110573	3378	+	Protein Gene	NM_001025289 : NM_001025294 : NM_001025293 : NM_001025292 : NM_001025291 : NM_017026	IGV	24547	myelin basic protein
	12	8173	Hcn2	13.1542	21.5203	17.3372	6.62865	13.145	9.88685	TRUE	612	1059	835.5	314	560	437	Hcn2	chr7	12851730	18358	2522	-	Protein Gene	NM_053684	IGV	114244	hyperpolarization activated cyclic nucleotide-gated potassium channel 2
	13	1950	Cdc42ep2	0.158616	0.487385	0.323001	1.98629	0.996044	1.49117	TRUE	4	13	8.5	51	23	37	Cdc42ep2	chr1	221272352	8829	1367	-	Protein Gene	NM_001009689	IGV	309175	CDC42 effector protein (Rho GTPase binding) 2
	14	4536	Mal	0	0	0	0.093733	0.0781686	0.0859508	FALSE	0	0	0	4	3	3.5	Mal	chr3	120209647	24009	2272	-	Protein Gene	NM_012798	IGV	25263	mal, T-cell differentiation protein
	15	16695	Mog	0.585093	1.30618	0.945637	14.6835	4.39709	9.54029	TRUE	17	40.1408	28.5704	434.379	116.984	275.682	Mog	chr20	2004052	10233	1575	+	Protein Gene	NM_022668	IGV	24558	myelin oligodendrocyte glycoprotein
	16	1000	Slco3a1	6.98874	3.67619	5.33246	2.89539	2.90031	2.89785	TRUE	275	153	214	116	104.5	110.25	Slco3a1	chr1	135799801	273683	2133	-	Protein Gene	NM_177481	IGV	140915	solute carrier organic anion transporter family, member 3a1
	17	12519	Apod	34.8383	107.517	71.1777	144.213	91.941	118.077	TRUE	545	1779	1162	2297	1317	1807	Apod	chr11	72705204	21060	848	+	Protein Gene	NM_012777	IGV	25239	apolipoprotein D
	18	3771	Gsn	48.1398	28.285	38.2124	48.1266	52.0462	50.0864	TRUE	2293	1425	1859	2334	2270	2302	Gsn	chr3	14482388	26524	2582	+	Protein Gene	NM_001004080	IGV	296654	gelsolin
	19	14687	Pdlim2	0.106289	0.133988	0.120138	0.104393	0.15477	0.129582	TRUE	3	4	3.5	3	4	3.5	Pdlim2	chr15	51843562	11764	1530	-	Protein Gene	NM_001007622	IGV	290354	PDZ and LIM domain 2
	20	211	Prr18	8.42053	9.06695	8.74374	9.47643	10.7287	10.1026	TRUE	144	164	154	165	168	166.5	Prr18	chr1	52991287	927	927	-	Protein Gene	NM_001108464	IGV	361481	proline rich 18
	21	16408	Tppp3	0.221706	0.419226	0.320466	2.0142	0.121063	1.06763	TRUE	4	8	6	37	2	19.5	Tppp3	chr19	37424323	3667	978	-	Protein Gene	NM_001009639	IGV	291966	tubulin polymerization-promoting protein family member 3
	22	11069	Tbc1d9b	17.6675	32.2504	24.959	20.7606	29.3011	25.0308	TRUE	1840.5	3553.5	2697	2202	2795	2498.5	Tbc1d9b	chr10	35637133	40199	5647	+	Protein Gene	NM_001108274	IGV	360520	TBC1 domain family, member 9B (with GRAM domain)
	23	16395	Nol3	3.7305	3.1927	3.4616	0.416754	0.772337	0.594546	TRUE	105.5	95.5	100.5	12	20	16	Nol3	chr19	37235001	1668	1533	+	Protein Gene	NM_053516	IGV	85383	nucleolar protein 3 (apoptosis repressor with CARD domain)
	24	13281	Slc45a3	0.11661	0.2205	0.168555	0.032723	0.0545787	0.0436508	TRUE	7	14	10.5	2	3	2.5	Slc45a3	chr13	48745860	20424	3254	+	Protein Gene	NM_001135868	IGV	304785	solute carrier family 45, member 3
	25	2294	Opalin	0.0603643	0.0570717	0.058718	2.23317	0.0439493	1.13856	TRUE	3	3	3	113	2	57.5	Opalin	chr1	260324028	17650	2694	-	Protein Gene	NM_001017386	IGV	361757	oligodendrocytic myelin paranodal and inner loop protein
	26	12037	Arsg	3.97725	3.92239	3.94982	2.59298	2.39644	2.49471	TRUE	116	121	118.5	77	64	70.5	Arsg	chr10	97773869	84942	1581	+	Protein Gene	NM_001047877	IGV	303631	arylsulfatase G
	27	10177	Rftn1	0.0767264	0.0181353	0.0474308	0.0188395	0	0.00941973	FALSE	4	1	2.5	1	0	0.5	Rftn1	chr9	12740885	201474	2826	+	Protein Gene	NM_001135011	IGV	501095	raftlin lipid raft linker 1
	28	12827	Adap1	1.10205	1.91022	1.50614	1.48829	1.55459	1.52144	TRUE	48	88	68	66	62	64	Adap1	chr12	17416327	51886	2361	+	Protein Gene	NM_133567	IGV	171097	ArfGAP with dual PH domains 1
	29	1185	Plekhb1	57.7145	36.773	47.2438	121.24	21.1138	71.1769	TRUE	2024	1364	1694	4329	678	2503.5	Plekhb1	chr1	165665911	14266	1901	-	Protein Gene	NM_172033	IGV	64471	pleckstrin homology domain containing, family B (evectins) member 1
	30	1480	Insc	1.18093	0.853808	1.01737	1.04616	1.2897	1.16793	TRUE	51	39	45	46	51	48.5	Insc	chr1	184299250	108231	2341	+	Protein Gene	NM_001106285	IGV	293166	inscuteable homolog (Drosophila)
	31	9536	Cryab	10.4601	0.824127	5.6421	3.47801	0.654469	2.06624	TRUE	192	16	104	65	11	38	Cryab	chr8	55178543	4004	995	+	Protein Gene	NM_012935	IGV	25420	crystallin, alpha B
	32	8461	Kif5a	11.6482	18.8918	15.27	13.2371	13.5406	13.3889	TRUE	745	1278	1011.5	862	793	827.5	Kif5a	chr7	70515832	37066	3467	-	Protein Gene	NM_212523	IGV	314906	kinesin family member 5A
	33	10442	Trak2	53.1165	22.7874	37.952	29.754	23.0341	26.3941	TRUE	5893	2674	4283.5	3361	2340	2850.5	Trak2	chr9	65698710	64564	6014	-	Protein Gene	NM_133560	IGV	171086	trafficking protein, kinesin binding 2
	34	2792	Cldn11	5.89591	11.01	8.45294	18.8848	43.727	31.3059	TRUE	201	397	299	655.5	1365	1010.25	Cldn11	chr2	115823541	13306	1848	-	Protein Gene	NM_053457	IGV	84588	claudin 11
Microglia	1	11640	Slfn2	0.0391293	0.0493267	0.044228	0	0	0	FALSE	1.5	2	1.75	0	0	0	Slfn2	chr10	70370381	6338	2078	+	Protein Gene	NM_001107031	IGV	303380	schlafen 2
	2	9051	Gpr84	0	0	0	0	0	0	FALSE	0	0	0	0	0	0	Gpr84	chr7	144934610	2194	1493	-	Protein Gene	NM_001109509	IGV	688730	G protein-coupled receptor 84
	3	11842	Ccr7	0	0	0	0	0	0	FALSE	0	0	0	0	0	0	Ccr7	chr10	87057335	10110	1215	-	Protein Gene	NM_199489	IGV	287673	chemokine (C-C motif) receptor 7
	4	9799	Bcl2a1	0	0	0	0	0	0	FALSE	0	0	0	0	0	0	Bcl2a1	chr8	96551424	8104	699	+	Protein Gene	NM_133416	IGV	170929	BCL2-related protein A1
	5	12952	Ncf1	0.117927	0.161048	0.139488	0.019304	0.0429294	0.0311167	TRUE	6	8.66667	7.33333	1	2	1.5	Ncf1	chr12	25497104	9197	2758	+	Protein Gene	NM_053734	IGV	114553	neutrophil cytosolic factor 1
	6	14981	Gdf15	0.356626	0.0561956	0.206411	0	0.0649119	0.032456	FALSE	6	1	3.5	0	1	0.5	Gdf15	chr16	20555395	2584	912	+	Protein Gene	NM_019216	IGV	29455	growth differentiation factor 15
	7	14156	Osm	0	0	0	0	0	0	FALSE	0	0	0	0	0	0	Osm	chr14	84465635	2851	720	+	Protein Gene	NM_001006961	IGV	289747	oncostatin M
	8	16772	RT1-DOa	0	0	0	0	0	0	FALSE	0	0	0	0	0	0	RT1-DOa	chr20	3889425	2396	757	+	Protein Gene	NM_183051	IGV	24984	RT1 class II, locus DOa
	9	15469	Cd83	1.12559	0.120931	0.623258	0.226127	0.0279375	0.127032	TRUE	44	5	24.5	9	1	5	Cd83	chr17	24416651	19140	2119	+	Protein Gene	NM_001108410	IGV	361226	CD83 molecule
	10	11652	Ccl3	0	0	0	0	0	0	FALSE	0	0	0	0	0	0	Ccl3	chr10	70869516	1551	754	-	Protein Gene	NM_013025	IGV	25542	chemokine (C-C motif) ligand 3
	11	13581	Slamf8	0	0	0	0	0	0	FALSE	0	0	0	0	0	0	Slamf8	chr13	90968274	9070	1600	-	Protein Gene	NM_001105973	IGV	289237	SLAM family member 8
	12	11653	Ccl4	0	0	0	0	0	0	FALSE	0	0	0	0	0	0	Ccl4	chr10	70884595	1473	279	+	Protein Gene	NM_053858	IGV	116637	chemokine (C-C motif) ligand 4
	13	8077	Gna15	0	0	0	0	0	0	FALSE	0	0	0	0	0	0	Gna15	chr7	11054632	20513	1677	+	Protein Gene	NM_053542	IGV	89788	guanine nucleotide binding protein, alpha 15
	14	4554	Il1b	0	0	0	0	0	0	FALSE	0	0	0	0	0	0	Il1b	chr3	121876259	6379	1311	-	Protein Gene	NM_031512	IGV	24494	interleukin 1 beta
	15	14294	Plau	0	0	0	0	0	0	FALSE	0	0	0	0	0	0	Plau	chr15	3644296	6470	1933	-	Protein Gene	NM_013085	IGV	25619	plasminogen activator, urokinase
	16	11650	Ccl9	0	0	0	0	0	0	FALSE	0	0	0	0	0	0	Ccl9	chr10	70783426	4884	1289	-	Protein Gene	NM_001012357	IGV	360579	chemokine (C-C motif) ligand 9
	17	13146	Tmem119	0	0	0	0.0245687	0	0.0122843	FALSE	0	0	0	1	0	0.5	Tmem119	chr12	48598647	7058	2167	+	Protein Gene	NM_001107155	IGV	304581	transmembrane protein 119
	18	7006	C1qa	0	0	0	0	0	0	FALSE	0	0	0	0	0	0	C1qa	chr5	155261254	2848	1002	-	Protein Gene	NM_001008515	IGV	298566	complement component 1, q subcomponent, A chain
	19	16548	Irf8	0	0	0	0	0	0	FALSE	0	0	0	0	0	0	Irf8	chr19	54318463	16643	1275	+	Protein Gene	NM_001008722	IGV	292060	interferon regulatory factor 8
	20	14883	RGD1561145	0	0	0	0	0	0	FALSE	0	0	0	0	0	0	RGD1561145	chr16	9023387	31278	1356	+	Protein Gene	NM_001134605	IGV	498580	similar to novel protein
	21	16438	Pla2g15	4.03431	5.98276	5.00854	3.25838	5.00972	4.13405	TRUE	197	309	253	162	224	193	Pla2g15	chr19	38129666	17293	2647	+	Protein Gene	NM_001004277	IGV	361401	phospholipase A2, group XV
	22	11405	Cxcl16	1.01619	2.64208	1.82913	0.0623788	0.0346805	0.0485297	TRUE	32	88	60	2	1	1.5	Cxcl16	chr10	57060005	4596	1707	-	Protein Gene	NM_001017478	IGV	497942	chemokine (C-X-C motif) ligand 16
	23	2244	Ch25h	0	0	0	0	0	0	FALSE	0	0	0	0	0	0	Ch25h	chr1	252807063	1318	1318	-	Protein Gene	NM_001025415	IGV	309527	cholesterol 25-hydroxylase
	24	4722	Hck	0	0	0	0.0258951	0	0.0129475	FALSE	0	0	0	1	0	0.5	Hck	chr3	148579917	43109	2056	+	Protein Gene	NM_013185	IGV	25734	hemopoietic cell kinase
	25	11628	Ccl12	0	0	0	0	0	0	FALSE	0	0	0	0	0	0	Ccl12	chr10	69476866	1551	540	+	Protein Gene	NM_001105822	IGV	287562	chemokine (C-C motif) ligand 12
	26	6922	Ptafr	0	0.0154695	0.00773474	0	0	0	FALSE	0	1	0.5	0	0	0	Ptafr	chr5	150754021	21654	3313	+	Protein Gene	NM_053321	IGV	58949	platelet-activating factor receptor
	27	12061	Cd300a	0	0	0	0	0	0	FALSE	0	0	0	0	0	0	Cd300a	chr10	103437978	13193	1505	+	Protein Gene	NM_001205348	IGV	501736	Cd300a molecule
	28	5282	Irf5	0.439029	0.952246	0.695638	0.507292	0.394852	0.451072	TRUE	17	39	28	20	14	17	Irf5	chr4	56805132	11140	2099	+	Protein Gene	NM_001106586	IGV	296953	interferon regulatory factor 5
	29	4260	Spi1	0	0	0	0	0	0	FALSE	0	0	0	0	0	0	Spi1	chr3	79919011	18696	1341	+	Protein Gene	NM_001005892	IGV	366126	Spi-1 proto-oncogene
	30	13145	Selplg	0	0	0	0	0	0	FALSE	0	0	0	0	0	0	Selplg	chr12	48577905	1292	1263	+	Protein Gene	NM_001013230	IGV	363930	selectin P ligand
	31	17668	Sash3	0	0	0	0	0	0	FALSE	0	0	0	0	0	0	Sash3	chrX	134979690	14662	2561	+	Protein Gene	NM_001134992	IGV	317578	SAM and SH3 domain containing 3
	32	4897	Pltp	0.0268928	0.0766325	0.0517626	0	0	0	FALSE	1.00462	3.02789	2.01626	0	0	0	Pltp	chr3	161304469	17821	2025	-	Protein Gene	NM_001168543	IGV	296371	phospholipid transfer protein
	33	10185	Trem2	0	0	0	0	0	0	FALSE	0	0	0	0	0	0	Trem2	chr9	14611561	6453	1157	-	Protein Gene	NM_001106884	IGV	301227	triggering receptor expressed on myeloid cells 2
	34	2992	Tlr2	0.0417943	0.0197573	0.0307758	0.0205244	0	0.0102622	FALSE	2	1	1.5	1	0	0.5	Tlr2	chr2	182840726	5336	2594	-	Protein Gene	NM_198769	IGV	310553	toll-like receptor 2
	35	1189	P2ry6	0	0	0	0	0	0	FALSE	0	0	0	0	0	0	P2ry6	chr1	165972439	25313	2466	-	Protein Gene	NM_057124	IGV	117264	pyrimidinergic receptor P2Y, G-protein coupled, 6
	36	15900	Cd14	0	0.0340534	0.0170267	0.0353756	0.0393353	0.0373555	FALSE	0	1	0.5	1	1	1	Cd14	chr18	29560364	1596	1505	-	Protein Gene	NM_021744	IGV	60350	CD14 molecule
Endothelial cell	1	12616	Cldn5	0	0	0	0	0	0	FALSE	0	0	0	0	0	0	Cldn5	chr11	86356292	1427	1427	-	Protein Gene	NM_031701	IGV	65131	claudin 5
	2	15820	Ttr	0	0	0	0.152115	0.169142	0.160629	FALSE	0	0	0	2	2	2	Ttr	chr18	15532964	7214	700	-	Protein Gene	NM_012681	IGV	24856	transthyretin
	3	8632	Ly6al	0	0	0	0	0	0	FALSE	0	0	0	0	0	0	Ly6al	chr7	116557519	3540	798	-	Protein Gene	NM_001128099	IGV	362935	lymphocyte antigen 6 complex, locus A-like
	4	8178	Madcam1	0	0	0	0	0	0	FALSE	0	0	0	0	0	0	Madcam1	chr7	12918710	3403	1279	-	Protein Gene	NM_019317	IGV	54266	mucosal vascular addressin cell adhesion molecule 1
	5	15678	Akr1c14	0	0	0	0	0	0	FALSE	0	0	0	0	0	0	Akr1c14	chr17	69806095	21016	2300	-	Protein Gene	NM_138547	IGV	191574	aldo-keto reductase family 1, member C14
	6	11933	Meox1	0	0	0	0	0	0	FALSE	0	0	0	0	0	0	Meox1	chr10	89797011	19481	1871	-	Protein Gene	NM_001108837	IGV	363684	mesenchyme homeobox 1
	7	11672	Car4	0	0	0	0	0	0	FALSE	0	0	0	0	0	0	Car4	chr10	72272286	8784	1266	+	Protein Gene	NM_019174	IGV	29242	carbonic anhydrase 4
	8	8174	Bsg	126.82	123.398	125.109	135.34	134.978	135.159	TRUE	3893	4006.5	3949.75	4230	3794	4012	Bsg	chr7	12875536	7218	1664	-	Protein Gene	NM_012783 : NM_001109882	IGV	25246	basigin (Ok blood group)
	9	4010	Aplnr	0	0.0140566	0.0070283	0	0	0	FALSE	0	1	0.5	0	0	0	Aplnr	chr3	72540538	3646	3646	+	Protein Gene	NM_031349	IGV	83518	apelin receptor
	10	1757	Sigirr	0	0	0	0	0	0	FALSE	0	0	0	0	0	0	Sigirr	chr1	213898401	8744	1595	-	Protein Gene	NM_001024887	IGV	309106	single immunoglobulin and toll-interleukin 1 receptor (TIR) domain
	11	6130	Slco1a2	0.0897965	0.0990482	0.0944224	0.0587966	0	0.0293983	FALSE	6	7	6.5	4	0	2	Slco1a2	chr4	175969549	56615	3622	-	Protein Gene	NM_131906	IGV	170698	solute carrier organic anion transporter family, member 1A2
	12	3266	Slc16a1	37.9494	27.4952	32.7223	24.9978	16.4734	20.7356	TRUE	1746	1338	1542	1171	694	932.5	Slc16a1	chr2	207108552	20010	2494	+	Protein Gene	NM_012716	IGV	25027	solute carrier family 16 (monocarboxylate transporter), member 1
	13	12012	Icam2	0	0	0	0.0390325	0	0.0195162	FALSE	0	0	0	1	0	0.5	Icam2	chr10	94569889	6624	1364	-	Protein Gene	NM_001007725	IGV	360647	intercellular adhesion molecule 2
	14	8257	Kank3	1.66514	2.08643	1.87578	0.137928	0.241005	0.189467	TRUE	83	110	96.5	7	11	9	Kank3	chr7	18668692	13253	2702	+	Protein Gene	NM_001108989	IGV	366848	KN motif and ankyrin repeat domains 3
	15	10577	Slc19a3	0	0	0	0	0	0	FALSE	0	0	0	0	0	0	Slc19a3	chr9	88764073	64340	1675	-	Protein Gene	NM_001108228	IGV	316559	solute carrier family 19 (thiamine transporter), member 3
	16	3908	Nostrin	0	0	0	0	0	0	FALSE	0	0	0	0	0	0	Nostrin	chr3	55369282	64559	1692	+	Protein Gene	NM_001024260	IGV	311111	nitric oxide synthase trafficking
	17	10404	Sdpr	0.255574	0.0483266	0.15195	0.301218	0.0837336	0.192476	TRUE	10	2	6	12	3	7.5	Sdpr	chr9	55244136	12018	2121	-	Protein Gene	NM_001007712	IGV	316384	serum deprivation response
	18	4920	Ptgis	0	0	0	0	0	0	FALSE	0	0	0	0	0	0	Ptgis	chr3	163950746	35384	1661	-	Protein Gene	NM_031557	IGV	25527	prostaglandin I2 (prostacyclin) synthase
	19	163	Myct1	0	0	0	0	0	0	FALSE	0	0	0	0	0	0	Myct1	chr1	42121572	10560	1560	+	Protein Gene	NM_001106207	IGV	292264	myc target 1
	20	7198	Vwa1	0.7432	0.548954	0.646077	1.71081	0.202912	0.95686	TRUE	32	25	28.5	75	8	41.5	Vwa1	chr5	173216739	5185	2334	-	Protein Gene	NM_001013938	IGV	298683	von Willebrand factor A domain containing 1
	21	15085	Ankrd37	1.4939	2.42128	1.95759	2.44542	1.39842	1.92192	TRUE	21	36	28.5	35	18	26.5	Ankrd37	chr16	49463016	2890	762	+	Protein Gene	NM_001108400	IGV	361149	ankyrin repeat domain 37
	22	5023	Sox18	0.100446	0.0316556	0.0660506	0	0.0365656	0.0182828	FALSE	3	1	2	0	1	0.5	Sox18	chr3	177177237	1803	1619	-	Protein Gene	NM_001024781	IGV	311723	SRY (sex determining region Y)-box 18
	23	4593	Prnd	0	0	0	0	0	0	FALSE	0	0	0	0	0	0	Prnd	chr3	124545364	537	537	+	Protein Gene	NM_001102431	IGV	113910	prion protein 2 (dublet)
	24	16217	Dok4	3.77279	1.8508	2.8118	1.08368	1.16611	1.1249	TRUE	106	55	80.5	31	30	30.5	Dok4	chr19	10563423	10672	1523	+	Protein Gene	NM_001108438	IGV	361364	docking protein 4
	25	15505	Serpinb6b	0	0	0	0	0	0	FALSE	0	0	0	0	0	0	Serpinb6b	chr17	32770491	17345	1410	-	Protein Gene	NM_001012214	IGV	364705	serine (or cysteine) peptidase inhibitor, clade B, member 6b
	26	3067	Efna1	4.84658	8.45949	6.65304	6.70081	7.32871	7.01476	TRUE	130	240	185	183	180	181.5	Efna1	chr2	188588812	7345	1454	-	Protein Gene	NM_053599	IGV	94268	ephrin A1
	27	13732	Cd34	0	0	0	0	0	0	FALSE	0	0	0	0	0	0	Cd34	chr13	113692131	19129	1161	+	Protein Gene	NM_001107202	IGV	305081	CD34 molecule
	28	3631	Egfl7	0.0878086	0.083019	0.0854138	0.0287475	0.0319653	0.0303564	TRUE	3	3	3	1	1	1	Egfl7	chr3	4034945	9335	1852	+	Protein Gene	NM_139104 : NR_031871	IGV	245963	EGF-like-domain, multiple 7
	29	495	Pglyrp1	0	0.1627	0.0813498	0	0	0	FALSE	0	2	1	0	0	0	Pglyrp1	chr1	79790879	5186	630	+	Protein Gene	NM_053373	IGV	84387	peptidoglycan recognition protein 1
	30	9561	Slc35f2	1.03777	0.438394	0.738085	0.216865	0	0.108432	FALSE	47	21	34	10	0	5	Slc35f2	chr8	58347757	43704	2455	+	Protein Gene	NM_001106822	IGV	300713	solute carrier family 35, member F2
	31	6569	Cdkn2b	3.66359	3.52995	3.59677	22.002	11.5188	16.7604	TRUE	157	160	158.5	960	452	706	Cdkn2b	chr5	107851701	5685	2323	-	Protein Gene	NM_130812	IGV	25164	cyclin-dependent kinase inhibitor 2B (p15, inhibits CDK4)
	32	13391	Fam129a	0	0.0282138	0.0141069	0.366366	0.0977699	0.232068	FALSE	0	2	1	25	6	15.5	Fam129a	chr13	68949665	151935	3633	+	Protein Gene	NM_022242	IGV	63912	family with sequence similarity 129, member A
	33	2230	Sgms1	10.7159	21.632	16.1739	22.5667	26.147	24.3568	TRUE	444	948	696	952	992	972	Sgms1	chr1	250692448	259239	2246	-	Protein Gene	NM_181386	IGV	353229	sphingomyelin synthase 1
	34	12737	Flt1	0	0	0	0	0	0	FALSE	0	0	0	0	0	0	Flt1	chr12	9034409	169363	4733	+	Protein Gene	NM_019306	IGV	54251	FMS-related tyrosine kinase 1
	35	6738	Tie1	0	0.0134198	0.00670992	0.0139409	0	0.00697045	FALSE	0	1	0.5	1	0	0.5	Tie1	chr5	137294546	26505	3819	-	Protein Gene	NM_053545	IGV	89806	tyrosine kinase with immunoglobulin-like and EGF-like domains 1
Pericyte	1	13310	Fmod	0.0368255	0	0.0184128	0	0	0	FALSE	2	0	1	0	0	0	Fmod	chr13	50874886	10618	2944	+	Protein Gene	NM_080698	IGV	64507	fibromodulin
	2	10905	Rps2	1910.03	1534.5	1722.27	1089.61	795.377	942.494	TRUE	33051.2	28084.8	30568	19197	12602.5	15899.7	Rps2	chr10	14088171	1851	938	+	Protein Gene	NM_031838	IGV	83789	ribosomal protein S2
	3	1811	Igf2	0.105007	0.364026	0.234517	0.0802157	0.242099	0.161158	TRUE	9	33	21	7	19	13	Igf2	chr1	215828102	10108	4646	-	Protein Gene	NM_001190162 : NM_031511 : NM_001190163 : NR_032112	IGV	24483	insulin-like growth factor 2
	4	17689	Gpc3	1.68282	0.843727	1.26327	0.901529	0.139228	0.520379	TRUE	66	35	50.5	36	5	20.5	Gpc3	chrX	139579268	367826	2126	-	Protein Gene	NM_012774	IGV	25236	glypican 3
	5	15408	Ogn	0	0	0	0	0	0	FALSE	0	0	0	0	0	0	Ogn	chr17	14607442	20496	2650	-	Protein Gene	NM_001106103	IGV	291015	osteoglycin
	6	1153	Lrrc32	0	0	0	0	0	0	FALSE	0	0	0	0	0	0	Lrrc32	chr1	163445568	11859	3953	+	Protein Gene	NM_001170434	IGV	293135	leucine rich repeat containing 32
	7	5280	Flnc	0.233626	0.0736275	0.153627	0.158856	0.0392527	0.0990544	TRUE	39	13	26	27	6	16.5	Flnc	chr4	56711086	27694	9049	+	Protein Gene	NM_001191862	IGV	362332	filamin C, gamma
	8	14581	Gjb2	0.0895986	0.127067	0.108333	0.0440003	0.195701	0.119851	TRUE	4	6	5	2	8	5	Gjb2	chr15	37377314	5964	2420	-	Protein Gene	NM_001004099	IGV	394266	gap junction protein, beta 2
	9	6184	Rdh10	5.4667	5.50664	5.48667	7.12547	6.63974	6.8826	TRUE	107	114	110.5	142	119	130.5	Rdh10	chr5	2605265	26641	1061	-	Protein Gene	NM_181478	IGV	353252	retinol dehydrogenase 10 (all-trans)
	10	15474	Bmp6	0	0.0336952	0.0168476	0.0350035	0	0.0175017	FALSE	0	1	0.5	1	0	0.5	Bmp6	chr17	26955142	157679	1521	-	Protein Gene	NM_013107	IGV	25644	bone morphogenetic protein 6
	11	9713	Aldh1a2	0	0	0	0	0	0	FALSE	0	0	0	0	0	0	Aldh1a2	chr8	77640234	79255	2244	+	Protein Gene	NM_053896	IGV	116676	aldehyde dehydrogenase 1 family, member A2
	12	2875	Postn	0	0	0	0.0502741	0	0.0251371	FALSE	0	0	0	3	0	1.5	Postn	chr2	143656845	31243	3177	+	Protein Gene	NM_001108550	IGV	361945	periostin, osteoblast specific factor
	13	12428	Sidt1	0.12471	0.0917057	0.108208	0.0408285	0.0151328	0.0279807	TRUE	9	7	8	3	1	2	Sidt1	chr11	61321352	94508	3912	+	Protein Gene	NM_001100653	IGV	288109	SID1 transmembrane family, member 1
	14	3711	Lamc3	0.00832803	0.00787377	0.0081009	0.00817949	0.00909505	0.00863727	TRUE	1	1	1	1	1	1	Lamc3	chr3	9265407	61641	6509	-	Protein Gene	NM_001107830	IGV	311862	laminin gamma 3
	15	2016	Slc22a6	0	0	0	0	0	0	FALSE	0	0	0	0	0	0	Slc22a6	chr1	224825064	8221	1997	+	Protein Gene	NM_017224	IGV	29509	solute carrier family 22 (organic anion transporter), member 6
	16	5887	Slc6a13	0	0	0	0	0	0	FALSE	0	0	0	0	0	0	Slc6a13	chr4	153876149	35818	2028	+	Protein Gene	NM_133623	IGV	171163	solute carrier family 6 (neurotransmitter transporter), member 13
	17	17036	Bicc1	2.33565	2.08115	2.2084	1.84839	1.61487	1.73163	TRUE	139	131	135	112	88	100	Bicc1	chr20	18780605	157907	3226	+	Protein Gene	NM_001108531	IGV	361832	BicC family RNA binding protein 1
	18	3128	S100a10	13.4335	1.16275	7.29815	0.836235	0.103315	0.469775	TRUE	142	13	77.5	9	1	5	S100a10	chr2	193892589	8648	573	+	Protein Gene	NM_031114	IGV	81778	S100 calcium binding protein A10
	19	16872	Rps18	1455.68	1268.92	1362.3	573.499	433.627	503.563	TRUE	14716	13568	14142	5903	4014	4958.5	Rps18	chr20	5441875	3679	548	+	Protein Gene	NM_213557	IGV	294282	ribosomal protein S18
	20	3999	Serping1	0	0	0	0	0	0	FALSE	0	0	0	0	0	0	Serping1	chr3	72161243	9295	1791	-	Protein Gene	NM_199093	IGV	295703	serpin peptidase inhibitor, clade G (C1 inhibitor), member 1
	21	11747	Col1a1	0	0.0175937	0.00879684	0.0822456	0.071129	0.0766873	FALSE	0	2	1	9	7	8	Col1a1	chr10	82745801	16990	5826	+	Protein Gene	NM_053304	IGV	29393	collagen, type I, alpha 1
	22	8351	Dcn	0	0	0	0	0	0	FALSE	0	0	0	0	0	0	Dcn	chr7	38742250	40027	1616	+	Protein Gene	NM_024129	IGV	29139	decorin
	23	5187	Col1a2	0	0	0	0	0	0	FALSE	0	0	0	0	0	0	Col1a2	chr4	29529854	34928	4465	+	Protein Gene	NM_053356	IGV	84352	collagen, type I, alpha 2
	24	12885	Pcolce	0.177148	0.066994	0.122071	0.243583	0.15477	0.199177	TRUE	5	2	3.5	7	4	5.5	Pcolce	chr12	22153995	6317	1530	+	Protein Gene	NM_019237	IGV	29569	procollagen C-endopeptidase enhancer
	25	7242	Cyp1b1	0	0	0	0	0	0	FALSE	0	0	0	0	0	0	Cyp1b1	chr6	2310988	5735	2320	-	Protein Gene	NM_012940	IGV	25426	cytochrome P450, family 1, subfamily b, polypeptide 1
	26	17461	Cited1	4.92211	3.26359	4.09285	3.26474	2.37357	2.81915	TRUE	77	54	65.5	52	34	43	Cited1	chrX	72128997	4696	848	-	Protein Gene	NM_172055	IGV	64466	Cbp/p300-interacting transactivator with Glu/Asp-rich carboxy-terminal domain 1
	27	6101	Emp1	0.0204247	0.0965531	0.0584889	0.0802416	0.0892233	0.0847325	TRUE	1	5	3	4	4	4	Emp1	chr4	169161628	20340	2654	+	Protein Gene	NM_012843	IGV	25314	epithelial membrane protein 1
	28	16792	C4b	0.0148704	0.0176091	0.0162398	0.0117654	0.0178181	0.0147918	TRUE	1.46847	1.83923	1.65385	1.18294	1.61117	1.39705	C4b	chr20	4302345	14408	5353	-	Protein Gene	NM_001002805 : NM_031504	IGV	406161	complement component 4B (Chido blood group)
	29	2041	Ahnak	0.043139	0.0553523	0.0492456	0.0514487	0.0841287	0.0677887	TRUE	14	19	16.5	17	25	21	Ahnak	chr1	225184939	30077	17592	+	Protein Gene	NM_001191951	IGV	191572	AHNAK nucleoprotein
	30	15405	S1pr3	0.12026	0.0426376	0.0814488	0.0442931	0	0.0221466	FALSE	8	3	5.5	3	0	1.5	S1pr3	chr17	13799383	13233	3606	-	Protein Gene	NM_001271143	IGV	306792	sphingosine-1-phosphate receptor 3
	31	10384	Col3a1	0.0113666	0	0.00568329	0	0	0	FALSE	1	0	0.5	0	0	0	Col3a1	chr9	52023295	35927	4769	+	Protein Gene	NM_032085	IGV	84032	collagen, type III, alpha 1
	32	12454	Fstl1	3.42235	2.62474	3.02355	8.7206	3.13641	5.9285	TRUE	143	116	129.5	371	120	245.5	Fstl1	chr11	65792201	53175	2265	-	Protein Gene	NM_024369	IGV	79210	follistatin-like 1
	33	11587	Vtn	0.203659	0.256733	0.230196	0	0.0741386	0.0370693	FALSE	6	8	7	0	2	1	Vtn	chr10	65767960	3081	1597	+	Protein Gene	NM_019156	IGV	29169	vitronectin
	34	11265	Mfap4	0.136979	0.0259015	0.0814403	0	0	0	FALSE	3.75	0.75	2.25	0	0	0	Mfap4	chr10	47765546	2939	1484	+	Protein Gene	NM_001034124	IGV	287382	microfibrillar-associated protein 4
	35	10562	Kcne4	0.60326	0.733312	0.668286	23.1075	11.1058	17.1067	TRUE	7	9	8	273	118	195.5	Kcne4	chr9	84689150	1189	629	+	Protein Gene	NM_212526	IGV	367302	potassium channel, voltage-gated Isk-related subfamily E regulatory beta subunit 4
	36	7140	Errfi1	4.30822	5.80907	5.05864	7.71288	4.88367	6.29828	TRUE	237	338	287.5	432	246	339	Errfi1	chr5	167952728	13284	2982	+	Protein Gene	NM_001014071	IGV	313729	ERBB receptor feedback inhibitor 1
