# Supplementary material for: Essential roles of plexin-B3+ oligodendrocyte precursor cells in the pathogenesis of Alzheimer’s disease
Source: Commun Biol. 2021 Jul 15;4:870. doi: 10.1038/s42003-021-02404-7 (PMC8282672; doi:10.1038/s42003-021-02404-7)
Supplement: Supplementary file 9 — Supplementary Data 6 [file 42003_2021_2404_MOESM9_ESM.xlsx]

## Sheet: Wu et al. RNA-seq._Top50 (4)
Spplementary Data 6				Correspondence table for Spplemenary Figure 3B & Spplemenary Figure 4E
Cell Type	Ranking	Index	Name	C2F20.FPKM	C3F20.FPKM	F20_ave.FPKM	C2F00.FPKM	C3F00.FPKM	F0_ave.FPKM	FPKM > 0	C2F20.count	C3F20.count	F20_ave.count	C2F00.count	C3F00.count	F0_ave.count	ID	Chromosome	Position	Width	Transcript Width	Strand	Annotation Type	Transcript ID	Entrez Gene ID	Description
OPC (Oligodendrocyte precursor cell)	1	15847	Gpr17	677.962	1436.42	1057.19	2365.59	2395.61	2380.6	TRUE	12757	28588	20672.5	45321	41276	43298.5	Gpr17	chr18	24734330	1020	1020	-	Protein Gene	NM_001071777	767613	G protein-coupled receptor 17
	2	13947	Pdgfra	73.2816	113.939	93.6102	53.7388	25.0429	39.3908	TRUE	8807.5	14484	11645.8	6576	2756	4666	Pdgfra	chr14	35527926	53106	6515	-	Protein Gene	NM_012802	25267	platelet derived growth factor receptor, alpha polypeptide
	3	10689	Neu4	9.65931	14.6737	12.1665	11.8405	4.1715	8.00599	TRUE	453.5	728.667	591.083	566	179.333	372.667	Neu4	chr9	101003450	5657	2545	+	Protein Gene	NM_001108234	316642	sialidase 4
	4	2484	Vcan	84.1558	90.5812	87.3685	132.264	52.561	92.4126	TRUE	18620.5	21198.5	19909.5	29796.5	10649	20222.8	Vcan	chr2	18490102	97239	11994	-	Protein Gene	NM_001170560 : NM_001170559 : NM_001170558 : NM_053663	114122	versican
	5	9590	Cspg4	132.247	0.926862	66.5868	48.5283	1.04129	24.7848	TRUE	19695.3	146	9920.67	7358.5	142	3750.25	Cspg4	chr8	61532465	35046	8073	+	Protein Gene	NM_031022	81651	chondroitin sulfate proteoglycan 4
	6	504	Qpctl	14.6029	11.4994	13.0511	11.356	8.55471	9.95534	TRUE	583.5	486	534.75	462	313	387.5	Qpctl	chr1	80047504	9071	2166	-	Protein Gene	NM_001106230	292687	glutaminyl-peptide cyclotransferase-like
	7	4874	Matn4	12.648	2.97781	7.8129	27.117	1.84557	14.4813	TRUE	534.785	133.173	333.979	1167.39	71.454	619.422	Matn4	chr3	160838632	15019	2292	-	Protein Gene	NM_001106539	296358	matrilin 4
	8	6208	RGD1561849(=Vxn)	289.372	100.342	194.857	215.744	127.301	171.523	TRUE	17360	6367	11863.5	13178	6993	10085.5	RGD1561849	chr5	9355490	25672	3252	-	Protein Gene	NM_001109260	500393	similar to RIKEN cDNA 3110035E14
	9	11963	C1ql1	111.309	144.836	128.073	126.467	91.2901	108.879	TRUE	2538	3493	3015.5	2936	1906	2421	C1ql1	chr10	91040005	7173	1236	-	Protein Gene	NM_001108838	363686	complement component 1, q subcomponent-like 1
	10	12274	Olig2	216.195	220.396	218.295	184.513	142.928	163.72	TRUE	10569	11396	10982.5	9184	6398	7791	Olig2	chr11	31389514	3377	2650	+	Protein Gene	NM_001100557	304103	oligodendrocyte lineage transcription factor 2
	11	12027	Cacng4	119.102	106.615	112.858	61.4103	67.2012	64.3058	TRUE	2162	2047	2104.5	1135	1117	1126	Cacng4	chr10	95954160	61325	984	-	Protein Gene	NM_080692	140725	calcium channel, voltage-dependent, gamma subunit 4
	12	4910	Sulf2	209.747	372.106	290.927	245.579	249.811	247.695	TRUE	16143	30291	23217	19244	17605	18424.5	Sulf2	chr3	162791355	81477	4172	-	Protein Gene	NM_001034927	311642	sulfatase 2
	13	17124	Slc35f1	122.491	140.613	131.552	74.7451	81.927	78.336	TRUE	10842	13164	12003	6736	6640	6688	Slc35f1	chr20	33772314	648518	4798	+	Protein Gene	NM_001109338	502421	solute carrier family 35, member F1
	14	37	Gjc3	0	0	0	0	0	0	FALSE	0	0	0	0	0	0	Gje1	chr1	8883961	2007	618	-	Protein Gene	NM_001197092	681263	gap junction protein, epsilon 1
	15	5208	Nxph1	60.3676	73.3763	66.8719	35.5658	43.6462	39.606	TRUE	2734	3514.88	3124.44	1640	1810	1725	Nxph1	chr4	34959721	321297	2455	+	Protein Gene	NM_012994	25501	neurexophilin 1
	16	15997	Cdo1	28.4244	25.2207	26.8225	28.8674	7.11046	17.9889	TRUE	764	717	740.5	790	175	482.5	Cdo1	chr18	40702034	14644	1457	-	Protein Gene	NM_052809	81718	cysteine dioxygenase type 1
	17	16224	Pllp	96.9192	36.6669	66.7931	192.545	40.2285	116.387	TRUE	2639	1056	1847.5	5338	1003	3170.5	Pllp	chr19	10731855	20787	1476	+	Protein Gene	NM_022533	64364	plasmolipin
	18	14397	RGD1310110(=Armh4)	137.805	133.038	135.421	147.765	85.1271	116.446	TRUE	8196	8369	8282.5	8948	4636	6792	RGD1310110	chr15	26586359	101054	3224	-	Protein Gene	NM_001108374	361032	similar to 3632451O06Rik protein
	19	10631	Sh3bp4	151.849	177.776	164.812	261.001	213.741	237.371	TRUE	14082	17437.5	15759.8	24644	18150	21397	Sh3bp4	chr9	96210750	78153	5027	+	Protein Gene	NM_022693	64634	SH3-domain binding protein 4
	20	9687	Snx22	40.3973	34.594	37.4956	31.1202	8.24567	19.6829	TRUE	626	567	596.5	491	117	304	Snx22	chr8	71725774	2881	840	-	Protein Gene	NM_001106832	300796	sorting nexin 22
	21	17029	Pcdh15	38.6296	91.509	65.0693	15.3226	19.4408	17.3817	TRUE	3318	8313.42	5815.71	1340	1529	1434.5	Pcdh15	chr20	14952213	382533	4656	-	Protein Gene	NM_001271377	690865	protocadherin 15
	22	13440	Tnr	83.2012	297.891	190.546	557.454	734.712	646.083	TRUE	9867.7	37368.3	23618	67315	79788.7	73551.9	Tnr	chr13	77602249	76137	6429	+	Protein Gene	NM_013045	25567	tenascin R
	23	6163	Ppfibp1	134.239	139.243	136.741	146.647	187.266	166.957	TRUE	8083	8868	8475.5	8990.5	10325	9657.75	Ppfibp1	chr4	181315444	112714	3264	+	Protein Gene	NM_001107896	312855	PTPRF interacting protein, binding protein 1 (liprin beta 1)
	24	11571	Traf4	383.882	282.989	333.435	184.775	159.036	171.906	TRUE	14206	11076.5	12641.2	6962	5389	6175.5	Traf4	chr10	65418698	6105	2006	-	Protein Gene	NM_001107017	303285	Tnf receptor associated factor 4
	25	5145	Sema3d	57.0816	52.3437	54.7127	103.29	82.2445	92.7671	TRUE	5183	5027	5105	9549	6838	8193.5	Sema3d	chr4	19224378	189142	4922	-	Protein Gene	NM_001104633	246262	sema domain, immunoglobulin domain (Ig), short basic domain, secreted, (semaphorin) 3D
	26	11268	Epn2	197.04	247.812	222.426	98.6853	138.468	118.577	TRUE	12835	17073.5	14954.2	6545	8259	7402	Epn2	chr10	47796285	61042	3531	-	Protein Gene	NM_021852 : NM_001033914	60443	epsin 2
	27	14172	Emid1	0.8126	0.544195	0.678398	0.432307	0.0739534	0.25313	TRUE	24	17	20.5	13	2	7.5	Emid1	chr14	85357222	41311	1601	-	Protein Gene	NM_001109467	685462	EMI domain containing 1
	28	12275	Olig1	774.558	441.794	608.176	287.021	151.839	219.43	TRUE	30621	18473.3	24547.2	11553	5496.5	8524.75	Olig1	chr11	31428377	2143	2143	+	Protein Gene	NM_021770	60394	oligodendrocyte transcription factor 1
	29	8892	Cntn1	632.062	532.286	582.174	307.409	121.793	214.601	TRUE	37429	33339	35384	18534.5	6604	12569.2	Cntn1	chr7	133400485	185475	3210	+	Protein Gene	NM_057118	117258	contactin 1
	30	1015	Rlbp1	274.666	159.576	217.121	49.0567	18.0825	33.5696	TRUE	11993.5	7370	9681.75	2181	723	1452	Rlbp1	chr1	141097795	13581	2367	-	Protein Gene	NM_001106274	293049	retinaldehyde binding protein 1
	31	13727	G0s2	14.1281	11.9514	13.0397	10.5166	14.3736	12.4451	TRUE	190	170	180	144	177	160.5	G0s2	chr13	112004140	913	729	-	Protein Gene	NM_001009632	289388	G0/G1switch 2
	32	1663	Ppapdc1a	68.3264	75.3282	71.8273	39.8231	30.9106	35.3668	TRUE	1565.5	1825.5	1695.5	929	648.5	788.75	Ppapdc1a	chr1	202432366	128263	1242	+	Protein Gene	NM_001191631	309014	phosphatidic acid phosphatase type 2 domain containing 1A
	33	1689	Ptpre	10.9222	23.5487	17.2354	70.7189	57.7475	64.2332	TRUE	460	1049	754.5	3032.5	2227	2629.75	Ptpre	chr1	207947072	40043	2283	+	Protein Gene	NM_053767	114767	protein tyrosine phosphatase, receptor type, E
	34	8552	Enpp2	79.1617	161.661	120.411	434.997	392.562	413.779	TRUE	4125.5	8911	6518.25	23081.5	18733	20907.3	Enpp2	chr7	94479931	83156	2825	-	Protein Gene	NM_057104	84050	ectonucleotide pyrophosphatase/phosphodiesterase 2
	35	9067	Gria4	46.1069	110.319	78.2128	28.7443	28.6843	28.7143	TRUE	4647.5	11761.5	8204.5	2950	2647.5	2798.75	Gria4	chr8	1548145	497673	5464	-	Protein Gene	NM_017263 : NM_001113184 : NM_001113185	29629	glutamate receptor, ionotropic, AMPA 4
	36	6524	Brinp1	9.51617	14.1947	11.8554	8.86969	2.09578	5.48274	TRUE	421.5	665	543.25	400	85	242.5	Brinp1	chr5	84919845	146830	2401	-	Protein Gene	NM_080482	140610	bone morphogenetic protein/retinoic acid inducible neural-specific 1
	37	2201	Slc1a1	160.039	226.439	193.239	241.012	289.931	265.471	TRUE	5329	7975	6652	8171	8840	8505.5	Slc1a1	chr1	246955017	80143	1805	+	Protein Gene	NM_013032	25550	solute carrier family 1 (neuronal/epithelial high affinity glutamate transporter, system Xag), member 1
	38	8387	Phlda1	54.6562	15.0553	34.8557	7.02619	3.56309	5.29464	TRUE	1826	532	1179	239	109	174	Phlda1	chr7	54247460	2205	1811	+	Protein Gene	NM_017180	29380	pleckstrin homology-like domain, family A, member 1
	39	17656	Gria3	60.3114	55.6546	57.983	37.5522	32.3158	34.934	TRUE	5735.5	5598	5666.75	3636	2814	3225	Gria3	chrX	127562660	267104	5155	+	Protein Gene	NM_032990 : NM_001112742	29628	glutamate receptor, ionotropic, AMPA 3
	40	17533	Tspan6	123.552	194.561	159.057	106.217	77.821	92.0189	TRUE	3681	6131	4906	3222	2123	2672.5	Tspan6	chrX	104719931	6886	1615	-	Protein Gene	NM_001100672	302313	tetraspanin 6
	41	5028	Myt1	85.4067	96.4694	90.938	32.3989	37.7468	35.0729	TRUE	8615.17	10292.5	9453.83	3327.5	3486.5	3407	Myt1	chr3	177310753	30795	5468	+	Protein Gene	NM_001108615	362291	myelin transcription factor 1
	42	5780	Lrrn1	49.7904	68.8426	59.3165	51.533	24.9313	38.2321	TRUE	2807	4105	3456	2958	1287	2122.5	Lrrn1	chr4	139670092	3056	3056	+	Protein Gene	NM_001037363	500280	leucine rich repeat neuronal 1
	43	9699	Tpm1	129.148	47.0376	88.0927	18.8967	18.5351	18.7159	TRUE	7004.5	2698.33	4851.42	1043.5	920.5	982	Tpm1	chr8	72814738	26759	2940	-	Protein Gene	NM_001034074 : NM_001034073 : NM_001034070 : NM_001034071 : NM_001034069 : NM_001301736 : NM_001034072 : NM_001034075 : NM_019131 : NM_001301342 : NM_001034068 : NM_001301336	24851	tropomyosin 1, alpha
	44	15252	Tmem255b	1.26308	0	0.63154	0	0	0	FALSE	12	0	6	0	0	0	Tmem255b	chr16	81204766	4659	515	+	Protein Gene	NM_001106094	290877	transmembrane protein 255B
	45	7013	Rap1gap	75.5882	52.9287	64.2584	97.844	62.2602	80.0521	TRUE	4598.83	3406	4002.42	6061	3468.5	4764.75	Rap1gap	chr5	156026899	47452	3298	+	Protein Gene	NM_001100713	313644	Rap1 GTPase-activating protein
Oligodendrocyte	1	16695	Mog	0.585093	1.30618	0.945637	14.6835	4.39709	9.54029	TRUE	17	40.1408	28.5704	434.379	116.984	275.682	Mog	chr20	2004052	10233	1575	+	Protein Gene	NM_022668	24558	myelin oligodendrocyte glycoprotein
	2	2294	Opalin	0.0603643	0.0570717	0.058718	2.23317	0.0439493	1.13856	TRUE	3	3	3	113	2	57.5	Opalin	chr1	260324028	17650	2694	-	Protein Gene	NM_001017386	361757	oligodendrocytic myelin paranodal and inner loop protein
	3	2792	Cldn11	5.89591	11.01	8.45294	18.8848	43.727	31.3059	TRUE	201	397	299	655.5	1365	1010.25	Cldn11	chr2	115823541	13306	1848	-	Protein Gene	NM_053457	84588	claudin 11
	4	7199	Tmem88b	0.280721	0.424654	0.352687	5.23856	1.99274	3.61565	TRUE	10	16	13	190	65	127.5	Tmem88b	chr5	173230364	2825	1931	-	Protein Gene	NM_001109426	680723	transmembrane protein 88B
	5	3867	Ermn	0.0913604	0	0.0456802	0.508475	0.332582	0.420529	FALSE	3	0	1.5	17	10	13.5	Ermn	chr3	44080350	5657	1780	-	Protein Gene	NM_001008311	295619	ermin, ERM-like protein
	6	728	Mag	8.60744	58.8499	33.7287	421.093	386.03	403.561	TRUE	393	2842	1617.5	19575.5	16139	17857.2	Mag	chr1	89345419	15315	2475	-	Protein Gene	NM_017190	29409	myelin-associated glycoprotein
	7	3404	Ugt8	33.278	96.9502	65.1141	261.231	190.073	225.652	TRUE	2137	6585	4361	17080	11176.5	14128.2	Ugt8	chr2	229644479	74194	3481	-	Protein Gene	NM_019276	50555	UDP glycosyltransferase 8
	8	16490	Fa2h	20.0066	30.6885	25.3475	67.5874	68.1391	67.8632	TRUE	919	1491	1205	3161	2866	3013.5	Fa2h	chr19	43545380	51409	2490	-	Protein Gene	NM_001135583	307855	fatty acid 2-hydroxylase
	9	3246	Tspan2	59.6632	43.0851	51.3742	284.096	168.368	226.232	TRUE	4221	3224	3722.5	20464	10907	15685.5	Tspan2	chr2	205160410	42364	3835	+	Protein Gene	NM_022589	64521	tetraspanin 2
	10	12519	Apod	34.8383	107.517	71.1777	144.213	91.941	118.077	TRUE	545	1779	1162	2297	1317	1807	Apod	chr11	72705204	21060	848	+	Protein Gene	NM_012777	25239	apolipoprotein D
	11	4536	Mal	0	0	0	0.093733	0.0781686	0.0859508	FALSE	0	0	0	4	3	3.5	Mal	chr3	120209647	24009	2272	-	Protein Gene	NM_012798	25263	mal, T-cell differentiation protein
	12	17452	Gjb1	10.3652	13.7727	12.069	15.4768	14.9529	15.2149	TRUE	296	416	356	450	391	420.5	Gjb1	chrX	71272030	7939	1548	+	Protein Gene	NM_017251	29584	gap junction protein, beta 1
	13	670	Ppp1r14a	0	0	0	0	0	0	FALSE	0	0	0	0	0	0	Ppp1r14a	chr1	87228581	4262	530	+	Protein Gene	NM_130403	114004	protein phosphatase 1, regulatory (inhibitor) subunit 14A
	14	3023	Hapln2	0	0	0	0.7309	0.256646	0.493773	FALSE	0	0	0	19	6	12.5	Hapln2	chr2	187396347	5431	1384	-	Protein Gene	NM_022285	64057	hyaluronan and proteoglycan link protein 2
	15	8552	Enpp2	79.1617	161.661	120.411	434.997	392.562	413.779	TRUE	4125.5	8911	6518.25	23081.5	18733	20907.3	Enpp2	chr7	94479931	83156	2825	-	Protein Gene	NM_057104	84050	ectonucleotide pyrophosphatase/phosphodiesterase 2
	16	2947	Trim59	31.0299	9.41295	20.2214	11.982	11.8137	11.8979	TRUE	1549	497	1023	609	540	574.5	Trim59	chr2	165629916	10793	2706	-	Protein Gene	NM_001108945	365813	tripartite motif-containing 59
	17	10130	Tubb4a	44.6473	80.1141	62.3807	554.098	370.702	462.4	TRUE	1714	3253	2483.5	21658	13031	17344.5	Tubb4a	chr9	9961020	7401	2081	+	Protein Gene	NM_080882	29213	tubulin, beta 4A class IVa
	18	14697	Lgi3	0.702292	2.17725	1.43977	13.0093	9.23936	11.1243	TRUE	43	141	92	811	518	664.5	Lgi3	chr15	52220578	7129	3319	+	Protein Gene	NM_001107277	306013	leucine-rich repeat LGI family, member 3
	19	13292	Cntn2	0.0538518	0	0.0269259	0.222143	0.0470492	0.134596	FALSE	5	0	2.5	21	4	12.5	Cntn2	chr13	49285310	28629	5033	-	Protein Gene	NM_012884	25356	contactin 2 (axonal)
	20	3896	Grb14	16.7433	12.359	14.5512	5.57261	5.64963	5.61112	TRUE	602	470	536	204	186	195	Grb14	chr3	50937406	117042	1949	-	Protein Gene	NM_031623	58844	growth factor receptor bound protein 14
	21	14625	Stmn4	38.5934	37.0323	37.8128	127.901	123.762	125.832	TRUE	1006	1021	1013.5	3394.5	2954	3174.25	Stmn4	chr15	43007908	17945	1413	+	Protein Gene	NM_019176 : NM_001270856 : NM_001270855 : NM_001270858 : NM_001270857 : NM_001270859	79423	stathmin-like 4
	22	3855	Tnfaip6	19.7477	7.76067	13.7542	14.0988	7.27545	10.6871	TRUE	498	207	352.5	362	168	265	Tnfaip6	chr3	37545243	19462	1367	+	Protein Gene	NM_053382	84397	tumor necrosis factor alpha induced protein 6
	23	3771	Gsn	48.1398	28.285	38.2124	48.1266	52.0462	50.0864	TRUE	2293	1425	1859	2334	2270	2302	Gsn	chr3	14482388	26524	2582	+	Protein Gene	NM_001004080	296654	gelsolin
	24	9213	S1pr5	0.249688	0.849845	0.549766	3.28614	2.69957	2.99285	TRUE	10	36	23	134	99	116.5	S1pr5	chr8	22268657	4972	2171	-	Protein Gene	NM_021775	60399	sphingosine-1-phosphate receptor 5
	25	11461	Aspa	0.809588	0.765428	0.787508	37.9597	11.0327	24.4962	TRUE	23	23	23	1098	287	692.5	Aspa	chr10	59867779	20420	1540	-	Protein Gene	NM_024399	79251	aspartoacylase
	26	8600	Ndrg1	0.30157	0.21384	0.257705	2.64721	0.370512	1.50886	TRUE	16	12	14	143	18	80.5	Ndrg1	chr7	107734326	41376	2876	-	Protein Gene	NM_001011991	299923	N-myc downstream regulated 1
	27	11222	Gjc2	0.18234	0.270905	0.226623	3.198	0.568954	1.88348	TRUE	7	11	9	125	20	72.5	Gjc2	chr10	45526745	7826	2081	-	Protein Gene	NM_001100784	497913	gap junction protein, gamma 2
	28	6740	Tmem125	0	0	0	0	0	0	FALSE	0	0	0	0	0	0	Tmem125	chr5	137371825	1383	1383	+	Protein Gene	NM_001107967	313545	transmembrane protein 125
	29	11696	Sept4	2.12341	7.99249	5.05795	25.361	15.0953	20.2281	TRUE	53	211	132	644.5	345	494.75	Sept4	chr10	74874130	10067	1353	+	Protein Gene	NM_001011893	287606	septin 4
	30	6476	Lpar1	0.559515	0.731259	0.645387	23.8725	3.43265	13.6526	TRUE	34	47	40.5	1477	191	834	Lpar1	chr5	75557042	119543	3294	-	Protein Gene	NM_053936	116744	lysophosphatidic acid receptor 1
	31	1496	Ccp110	8.59021	5.53112	7.06066	9.55915	7.12845	8.3438	TRUE	812	553	682.5	920	617	768.5	Ccp110	chr1	188417012	27980	5124	+	Protein Gene	NM_001108501	361634	centriolar coiled coil protein 110kDa
	32	2816	Pex5l	0.0299653	0.453293	0.241629	1.44211	0.163625	0.802867	TRUE	1	16	8.5	49	5	27	Pex5l	chr2	119330330	207370	1809	-	Protein Gene	NM_173152	286937	peroxisomal biogenesis factor 5-like
	33	16224	Pllp	96.9192	36.6669	66.7931	192.545	40.2285	116.387	TRUE	2639	1056	1847.5	5338	1003	3170.5	Pllp	chr19	10731855	20787	1476	+	Protein Gene	NM_022533	64364	plasmolipin
	34	11604	Evi2a	45.0738	83.6604	64.3671	87.9184	84.4599	86.1891	TRUE	1140	2238	1689	2264	1956	2110	Evi2a	chr10	66870048	3901	1371	-	Protein Gene	NM_001044287	685433	ecotropic viral integration site 2A
	35	37	Gje1	0	0	0	0	0	0	FALSE	0	0	0	0	0	0	Gje1	chr1	8883961	2007	618	-	Protein Gene	NM_001197092	681263	gap junction protein, epsilon 1
	36	8984	Galnt6	0	0.015136	0.00756798	0.393092	0.0349673	0.214029	FALSE	0	1	0.5	25	2	13.5	Galnt6	chr7	142322173	26060	3386	-	Protein Gene	NM_001172063	100361647	polypeptide N-acetylgalactosaminyltransferase 6
	37	10405	Tmeff2	5.53407	6.58753	6.0608	6.33579	4.80588	5.57084	TRUE	332	418	375	387	264	325.5	Tmeff2	chr9	55384100	289605	3252	-	Protein Gene	NM_001108795	363228	transmembrane protein with EGF-like and two follistatin-like domains 2
	38	16032	Slc12a2	25.177	30.3371	27.757	50.612	40.3235	45.4677	TRUE	2973	3789	3381	6085	4360	5222.5	Slc12a2	chr18	52917124	68138	6401	+	Protein Gene	NM_031798	83629	solute carrier family 12 (sodium/potassium/chloride transporter), member 2
	39	9822	Pls1	0.64399	1.48245	1.06322	6.76504	3.08841	4.92673	TRUE	23	56	39.5	246	101	173.5	Pls1	chr8	103558504	37775	1936	-	Protein Gene	NM_001108178	315926	plastin 1
	40	5255	Gpr37	1.72533	2.03071	1.87802	12.7957	4.74905	8.77235	TRUE	98	122	110	740	247	493.5	Gpr37	chr4	51822163	22066	3079	-	Protein Gene	NM_057201	117549	G protein-coupled receptor 37
	41	14687	Pdlim2	0.106289	0.133988	0.120138	0.104393	0.15477	0.129582	TRUE	3	4	3.5	3	4	3.5	Pdlim2	chr15	51843562	11764	1530	-	Protein Gene	NM_001007622	290354	PDZ and LIM domain 2
	42	7622	Plekhh1	3.9877	3.62377	3.80574	3.59288	2.32222	2.95755	TRUE	467.867	449.698	458.783	429.199	249.483	339.341	Plekhh1	chr6	102215424	48922	6360	+	Protein Gene	NM_001108036	314262	pleckstrin homology domain containing, family H (with MyTH4 domain) member 1
	43	3592	Ptgds	3.42812	11.2764	7.35228	278.547	195.889	237.218	TRUE	48	167	107.5	3971	2511.5	3241.25	Ptgds	chr3	2686125	2935	759	-	Protein Gene	NM_013015	25526	prostaglandin D2 synthase (brain)
	44	820	Josd2	24.7998	17.4047	21.1022	49.9454	38.052	43.9987	TRUE	389.333	289	339.167	798.333	547	672.667	Josd2	chr1	100473643	3710	851	+	Protein Gene	NM_001106256	292876	Josephin domain containing 2
	45	1909	Tmem151a	1.18448	6.44516	3.81482	22.923	25.4604	24.1917	TRUE	42.5	244.6	143.55	837.433	836.5	836.967	Tmem151a	chr1	220373289	1945	1945	-	Protein Gene	NM_001107570	309158	transmembrane protein 151A
	46	11348	Efnb3	4.54338	8.65694	6.60016	0.957437	1.10263	1.03003	TRUE	261	526	393.5	56	58	57	Efnb3	chr10	56161431	5966	3114	-	Protein Gene	NM_001100980	360546	ephrin B3
Microglia	1	13146	Tmem119	0	0	0	0.0245687	0	0.0122843	FALSE	0	0	0	1	0	0.5	Tmem119	chr12	48598647	7058	2167	+	Protein Gene	NM_001107155	304581	transmembrane protein 119
	2	13145	Selplg	0	0	0	0	0	0	FALSE	0	0	0	0	0	0	Selplg	chr12	48577905	1292	1263	+	Protein Gene	NM_001013230	363930	selectin P ligand
	3	17220	Gpr34	0	0	0	0	0	0	FALSE	0	0	0	0	0	0	Gpr34	chrX	10023489	7679	1299	-	Protein Gene	NM_001024925	554353	G protein-coupled receptor 34
	4	10056	Cx3cr1	0	0	0	0	0	0	FALSE	0	0	0	0	0	0	Cx3cr1	chr8	128740756	13759	1326	-	Protein Gene	NM_133534	171056	chemokine (C-X3-C motif) receptor 1
	5	2908	P2ry12	2.25322	1.96644	2.10983	5.31978	3.0286	4.17419	TRUE	52	48	50	125	64	94.5	P2ry12	chr2	149441601	2948	1251	-	Protein Gene	NM_022800	64803	purinergic receptor P2Y, G-protein coupled, 12
	6	6906	Laptm5	0.313941	0.173143	0.243542	0.128476	0.22857	0.178523	TRUE	12	7	9.5	5	8	6.5	Laptm5	chr5	149047681	22039	2072	+	Protein Gene	NM_053538	89783	lysosomal protein transmembrane 5
	7	16053	Csf1r	0	0	0	0	0	0	FALSE	0	0	0	0	0	0	Csf1r	chr18	56431891	26410	3698	+	Protein Gene	NM_001029901	307403	colony stimulating factor 1 receptor
	8	13531	Fcgr3a	0	0	0	0	0	0	FALSE	0	0	0	0	0	0	Fcgr3a	chr13	89386019	10025	1174	+	Protein Gene	NM_207603	304966	Fc fragment of IgG, low affinity IIIa, receptor
	9	3005	Fcrl2	0	0	0	0	0	0	FALSE	0	0	0	0	0	0	Fcrl2	chr2	186594442	10651	2109	-	Protein Gene	NM_001107702	310694	Fc receptor-like 2
	10	10185	Trem2	0	0	0	0	0	0	FALSE	0	0	0	0	0	0	Trem2	chr9	14611561	6453	1157	-	Protein Gene	NM_001106884	301227	triggering receptor expressed on myeloid cells 2
	11	7006	C1qa	0	0	0	0	0	0	FALSE	0	0	0	0	0	0	C1qa	chr5	155261254	2848	1002	-	Protein Gene	NM_001008515	298566	complement component 1, q subcomponent, A chain
	12	3256	Olfml3	1.51089	0.204069	0.857481	0.181708	0.0673489	0.124528	TRUE	49	7	28	6	2	4	Olfml3	chr2	206219419	2830	1758	-	Protein Gene	NM_001107708	310743	olfactomedin-like 3
	13	7005	C1qc	0	0	0	0	0	0	FALSE	0	0	0	0	0	0	C1qc	chr5	155255025	3327	1029	-	Protein Gene	NM_001008524	362634	complement component 1, q subcomponent, C chain
	14	5549	Hpgds	0	0	0	0	0	0	FALSE	0	0	0	0	0	0	Hpgds	chr4	95946023	24644	1175	-	Protein Gene	NM_031644	58962	hematopoietic prostaglandin D synthase
	15	2907	P2ry13	0.482556	0.253464	0.36801	0.789916	0.351333	0.570625	TRUE	9	5	7	15	6	10.5	P2ry13	chr2	149431095	1011	1011	-	Protein Gene	NM_001002853	310444	purinergic receptor P2Y, G-protein coupled, 13
	16	15482	Ly86	0	0	0	0.0568807	0	0.0284403	FALSE	0	0	0	1	0	0.5	Ly86	chr17	28104589	74294	936	-	Protein Gene	NM_001106128	291359	lymphocyte antigen 86
	17	14437	Rnase4	0.0810878	0.0766648	0.0788763	0	0	0	FALSE	2	2	2	0	0	0	Rnase4	chr15	28018040	17352	1337	+	Protein Gene	NM_020082 : NM_001006992	56759	ribonuclease, RNase A family 4
	18	3297	Cd53	0	0	0	0	0	0	FALSE	0	0	0	0	0	0	Cd53	chr2	209489280	47819	1709	-	Protein Gene	NM_012523	24251	Cd53 molecule
	19	6424	Tgfbr1	17.3345	13.6051	15.4698	17.9256	12.5827	15.2541	TRUE	1825	1515	1670	1921.5	1213	1567.25	Tgfbr1	chr5	63056081	63555	5707	+	Protein Gene	NM_012775	29591	transforming growth factor, beta receptor 1
	20	8718	Cyth4	0	0	0	0	0	0	FALSE	0	0	0	0	0	0	Cyth4	chr7	119820540	24464	2654	+	Protein Gene	NM_001130577	500906	cytohesin 4
	21	13539	Fcer1g	0	0	0	0	0	0	FALSE	0	0	0	0	0	0	Fcer1g	chr13	89601894	4433	633	-	Protein Gene	NM_001131001	25441	Fc fragment of IgE, high affinity I, receptor for; gamma polypeptide
	22	11073	Ltc4s	0	0	0	0	0	0	FALSE	0	0	0	0	0	0	Ltc4s	chr10	35737664	1956	500	-	Protein Gene	NM_053639	114097	leukotriene C4 synthase
	23	7004	C1qb	0	0	0	0	0	0	FALSE	0	0	0	0	0	0	C1qb	chr5	155246444	5550	1076	-	Protein Gene	NM_019262	29687	complement component 1, q subcomponent, B chain
	24	8152	Hmha1	0	0	0	0.0136829	0	0.00684147	FALSE	0	0	0	1	0	0.5	Hmha1	chr7	12541056	200194	3891	-	Protein Gene	NM_001108067 : NM_001039027 : NM_001108066 : NM_023992 : NM_001301151 : NM_001077642 : NM_001106767 : NM_001024264 : NM_001271057 : NM_022516 : NM_001109284 : NM_130829	314618	histocompatibility (minor) HA-1
	25	7917	Pld4	0	0	0	0	0	0	FALSE	0	0	0	0	0	0	Pld4	chr6	137323713	7519	1989	+	Protein Gene	NM_001126288	362792	phospholipase D family, member 4
	26	12952	Ncf1	0.117927	0.161048	0.139488	0.019304	0.0429294	0.0311167	TRUE	6	8.66667	7.33333	1	2	1.5	Ncf1	chr12	25497104	9197	2758	+	Protein Gene	NM_053734	114553	neutrophil cytosolic factor 1
	27	3164	Ctss	0	0	0	0	0	0	FALSE	0	0	0	0	0	0	Ctss	chr2	197653137	26632	1173	+	Protein Gene	NM_017320	50654	cathepsin S
	28	1860	Unc93b1	0.167159	0.180618	0.173888	0.703617	0.156475	0.430046	TRUE	7	8	7.5	30	6	18	Unc93b1	chr1	219173002	10938	2270	+	Protein Gene	NM_001108513	361689	unc-93 homolog B1 (C. elegans)
	29	701	Tyrobp	0	0	0	0	0	0	FALSE	0	0	0	0	0	0	Tyrobp	chr1	88875449	3851	525	+	Protein Gene	NM_212525	361537	Tyro protein tyrosine kinase binding protein
	30	16859	Aif1	0	0	0	0	0	0	FALSE	0	0	0	0	0	0	Aif1	chr20	5161350	1900	657	-	Protein Gene	NM_017196	29427	allograft inflammatory factor 1
	31	16548	Irf8	0	0	0	0	0	0	FALSE	0	0	0	0	0	0	Irf8	chr19	54318463	16643	1275	+	Protein Gene	NM_001008722	292060	interferon regulatory factor 8
	32	859	Cd37	0	0	0	0	0	0	FALSE	0	0	0	0	0	0	Cd37	chr1	101230477	5157	1158	-	Protein Gene	NM_017124	29185	CD37 molecule
	33	1165	Slco2b1	0.37187	0.202838	0.287354	0.0702379	0	0.0351189	FALSE	26	15	20.5	5	0	2.5	Slco2b1	chr1	164623598	36395	3790	-	Protein Gene	NM_080786	140860	solute carrier organic anion transporter family, member 2b1
	34	4818	Mafb	1.83418	4.80222	3.3182	2.96549	4.06786	3.51668	TRUE	65	180	122.5	107	132	119.5	Mafb	chr3	156338993	1921	1921	-	Protein Gene	NM_019316	54264	v-maf avian musculoaponeurotic fibrosarcoma oncogene homolog B
	35	10103	Ccr5	0	0	0	0	0	0	FALSE	0	0	0	0	0	0	Ccr5	chr8	133210484	5109	2473	+	Protein Gene	NM_053960	117029	chemokine (C-C motif) receptor 5
	36	15900	Cd14	0	0.0340534	0.0170267	0.0353756	0.0393353	0.0373555	FALSE	0	1	0.5	1	1	1	Cd14	chr18	29560364	1596	1505	-	Protein Gene	NM_021744	60350	CD14 molecule
	37	2106	Mpeg1	0	0	0	0	0	0	FALSE	0	0	0	0	0	0	Mpeg1	chr1	228724900	2261	2241	+	Protein Gene	NM_022617	64552	macrophage expressed 1
	38	3783	Ptgs1	0.505882	3.38481	1.94534	2.3123	5.03601	3.67416	TRUE	26	184	105	121	237	179	Ptgs1	chr3	15560723	21616	2786	+	Protein Gene	NM_017043	24693	prostaglandin-endoperoxide synthase 1
	39	11357	Cd68	0.948626	0.683339	0.815982	1.02044	0.295998	0.658219	TRUE	21	16	18.5	23	6	14.5	Cd68	chr10	56268726	1880	1200	-	Protein Gene	NM_001031638	287435	Cd68 molecule
	40	11765	Abi3	0	0	0	0	0	0	FALSE	0	0	0	0	0	0	Abi3	chr10	83644086	11097	1683	-	Protein Gene	NM_001013118	303476	ABI family, member 3
	41	13771	Lpcat2b	0	0	0	0	0	0	FALSE	0	0	0	0	0	0	Lpcat2b	chr14	3355891	3410	2147	-	Protein Gene	NM_001025631	289439	lysophosphatidylcholine acyltransferase 2b
	42	1634	Itgam	0	0	0	0.0154052	0	0.00770259	FALSE	0	0	0	1	0	0.5	Itgam	chr1	199495427	49866	3456	+	Protein Gene	NM_012711	25021	integrin, alpha M
	43	2530	Hexb	33.7329	41.8329	37.7829	37.2513	46.2772	41.7642	TRUE	1125.11	1475.77	1300.44	1265.02	1413.34	1339.18	Hexb	chr2	27983925	19336	1808	-	Protein Gene	NM_001011946	294673	hexosaminidase B
	44	12106	RGD1561778(=Cd300c2)	0	0	0	0	0	0	FALSE	0	0	0	0	0	0	RGD1561778	chr10	104997205	54761	749	+	Protein Gene	NM_001168284	303666	similar to dendritic cell-derived immunoglobulin(Ig)-like receptor 1, DIgR1 - mouse
	45	3083	Il6r	0.0837823	0.769491	0.426637	0.211598	0.339852	0.275725	TRUE	7	68	37.5	18	26	22	Il6r	chr2	189205699	48854	4529	-	Protein Gene	NM_017020	24499	interleukin 6 receptor
	46	435	Lair1	0	0	0	0	0.138641	0.0693204	FALSE	0	0	0	0	2	1	Lair1	chr1	73837944	30458	854	+	Protein Gene	NM_001029928	574531	leukocyte-associated immunoglobulin-like receptor 1
	47	15057	Hpgd	0	0	0	0	0	0	FALSE	0	0	0	0	0	0	Hpgd	chr16	37457134	38625	1679	-	Protein Gene	NM_024390	79242	hydroxyprostaglandin dehydrogenase 15 (NAD)
	48	10615	Inpp5d	0.0550215	0.0104041	0.0327128	0.021616	0	0.010808	FALSE	5	1	3	2	0	1	Inpp5d	chr9	94745219	105555	4926	+	Protein Gene	NM_019311	54259	inositol polyphosphate-5-phosphatase D
Endothelial cell	1	12616	Cldn5	0	0	0	0	0	0	FALSE	0	0	0	0	0	0	Cldn5	chr11	86356292	1427	1427	-	Protein Gene	NM_031701	65131	claudin 5
	2	5154	Abcb1a	0.00551446	0	0.00275723	0.0108322	0	0.00541611	FALSE	0.5	0	0.25	1	0	0.5	Abcb1a	chr4	22339829	85553	4915	-	Protein Gene	NM_133401	170913	ATP-binding cassette, sub-family B (MDR/TAP), member 1A
	3	6130	Slco1a2	0.0897965	0.0990482	0.0944224	0.0587966	0	0.0293983	FALSE	6	7	6.5	4	0	2	Slco1a2	chr4	175969549	56615	3622	-	Protein Gene	NM_131906	170698	solute carrier organic anion transporter family, member 1A2
	4	8632	Ly6al	0	0	0	0	0	0	FALSE	0	0	0	0	0	0	Ly6al	chr7	116557519	3540	798	-	Protein Gene	NM_001128099	362935	lymphocyte antigen 6 complex, locus A-like
	5	12737	Flt1	0	0	0	0	0	0	FALSE	0	0	0	0	0	0	Flt1	chr12	9034409	169363	4733	+	Protein Gene	NM_019306	54251	FMS-related tyrosine kinase 1
	6	13913	Ly6c	0	0	0	0	0	0	FALSE	0	0	0	0	0	0	Ly6c	chr14	22868911	3067	405	-	Protein Gene	NM_020103	56778	Ly6-C antigen
	7	10259	Gpr116	0	0	0	0.0107665	0	0.00538325	FALSE	0	0	0	1	0	0.5	Gpr116	chr9	20094536	101031	4945	-	Protein Gene	NM_139110	245977	G protein-coupled receptor 116
	8	3510	Eltd1	0	0	0	0	0	0	FALSE	0	0	0	0	0	0	Eltd1	chr2	256609787	114856	4219	+	Protein Gene	NM_022294	64124	EGF, latrophilin and seven transmembrane domain containing 1
	9	17499	Itm2a	0.516587	0.0325606	0.274574	2.16479	0.037611	1.1012	TRUE	15	1	8	64	1	32.5	Itm2a	chrX	78490872	5943	1574	-	Protein Gene	NM_001025712	317218	integral membrane protein 2A
	10	495	Pglyrp1	0	0.1627	0.0813498	0	0	0	FALSE	0	2	1	0	0	0	Pglyrp1	chr1	79790879	5186	630	+	Protein Gene	NM_053373	84387	peptidoglycan recognition protein 1
	11	14931	Klf2	2.66929	2.47516	2.57223	1.05876	0.560603	0.80968	TRUE	52	51	51.5	21	10	15.5	Klf2	chr16	19223087	1951	1056	-	Protein Gene	NM_001007684	306330	Kruppel-like factor 2
	12	13927	Igfbp7	4.37417	27.8515	16.1128	52.654	65.8607	59.2574	TRUE	89.0857	599.956	344.521	1091.84	1228.22	1160.03	Igfbp7	chr14	33010300	59893	1104	+	Protein Gene	NM_001013048	289560	insulin-like growth factor binding protein 7
	13	15318	Ctla2a	0	0	0	0	0	0	FALSE	0	0	0	0	0	0	Ctla2a	chr17	4169838	1886	837	+	Protein Gene	NM_001109115	498690	cytotoxic T lymphocyte-associated protein 2 alpha
	14	4862	Wfdc12	0	0	0	0	0	0	FALSE	0	0	0	0	0	0	Wfdc12	chr3	160581449	350	237	-	Protein Gene	NM_001008866	408227	WAP four-disulfide core domain 12
	15	9312	Esam	0.149992	0	0.0749961	0.0883901	0	0.0441951	FALSE	5	0	2.5	3	0	1.5	Esam	chr8	39997875	10928	1807	+	Protein Gene	NM_001004245	300519	endothelial cell adhesion molecule
	16	3908	Nostrin	0	0	0	0	0	0	FALSE	0	0	0	0	0	0	Nostrin	chr3	55369282	64559	1692	+	Protein Gene	NM_001024260	311111	nitric oxide synthase trafficking
	17	5139	Sema3c	0.011369	0	0.00568448	0.0111662	0	0.00558309	FALSE	1	0	0.5	1	0	0.5	Sema3c	chr4	14318276	169950	4768	-	Protein Gene	NM_001106578	296787	sema domain, immunoglobulin domain (Ig), short basic domain, secreted, (semaphorin) 3C
	18	3631	Egfl7	0.0878086	0.083019	0.0854138	0.0287475	0.0319653	0.0303564	TRUE	3	3	3	1	1	1	Egfl7	chr3	4034945	9335	1852	+	Protein Gene	NM_139104 : NR_031871	245963	EGF-like-domain, multiple 7
	19	6223	Sox17	0	0	0	0	0	0	FALSE	0	0	0	0	0	0	Sox17	chr5	14890408	5500	2326	+	Protein Gene	NM_001107902	312936	SRY (sex determining region Y)-box 17
	20	6578	Tek	0	0	0	0	0	0	FALSE	0	0	0	0	0	0	Tek	chr5	113725717	127083	4559	+	Protein Gene	NM_001105737	89804	TEK tyrosine kinase, endothelial
	21	10494	Fn1	0.0520535	0	0.0260267	0.0383438	0.00710595	0.0227249	FALSE	8	0	4	6	1	3.5	Fn1	chr9	78900113	68901	8331	-	Protein Gene	NM_019143	25661	fibronectin 1
	22	12014	Pecam1	0	0	0	0.0254252	0	0.0127126	FALSE	0	0	0	1	0	0.5	Pecam1	chr10	94850971	62232	2094	-	Protein Gene	NM_031591	29583	platelet/endothelial cell adhesion molecule 1
	23	731	Lsr	0	0	0	0.0254982	0.0283523	0.0269253	FALSE	0	0	0	1	1	1	Lsr	chr1	89383517	15525	2088	-	Protein Gene	NM_032616	64355	lipolysis stimulated lipoprotein receptor
	24	12917	Hspb1	0	0	0	0	0	0	FALSE	0	0	0	0	0	0	Hspb1	chr12	23839390	1662	890	-	Protein Gene	NM_031970	24471	heat shock protein B1
	25	5855	Cxcl12	0.321123	0.273987	0.297555	2.15392	0.333592	1.24376	TRUE	41	37	39	280	39	159.5	Cxcl12	chr4	149261044	12848	6921	+	Protein Gene	NM_022177 : NM_001033882 : NM_001033883	24772	chemokine (C-X-C motif) ligand 12
	26	3451	Emcn	0	0	0	0	0	0	FALSE	0	0	0	0	0	0	Emcn	chr2	242634399	79786	1392	+	Protein Gene	NM_001004228	295490	endomucin
	27	11672	Car4	0	0	0	0	0	0	FALSE	0	0	0	0	0	0	Car4	chr10	72272286	8784	1266	+	Protein Gene	NM_019174	29242	carbonic anhydrase 4
	28	9645	Paqr5	0.278286	0.0415431	0.159915	0.0431562	0.0159956	0.0295759	TRUE	19	3	11	3	1	2	Paqr5	chr8	66899990	75943	3701	-	Protein Gene	NM_001014092	315741	progestin and adipoQ receptor family member V
	29	5540	Abcg2	0.398765	0.0235634	0.211164	0.0979132	0.108873	0.103393	TRUE	16	1	8.5	4	4	4	Abcg2	chr4	88834066	56203	2175	+	Protein Gene	NM_181381	312382	ATP-binding cassette, subfamily G (WHITE), member 2
	30	10404	Sdpr	0.255574	0.0483266	0.15195	0.301218	0.0837336	0.192476	TRUE	10	2	6	12	3	7.5	Sdpr	chr9	55244136	12018	2121	-	Protein Gene	NM_001007712	316384	serum deprivation response
	31	4897	Pltp	0.0268928	0.0766325	0.0517626	0	0	0	FALSE	1.00462	3.02789	2.01626	0	0	0	Pltp	chr3	161304469	17821	2025	-	Protein Gene	NM_001168543	296371	phospholipid transfer protein
	32	17109	Srgn	0.498723	0.258639	0.378681	0.347908	0.317907	0.332908	TRUE	11.85	6.5	9.175	8.41667	6.91667	7.66667	Srgn	chr20	32120318	13114	1288	-	Protein Gene	NM_020074	56782	serglycin
	33	1754	Ifitm3	0	0	0	0	0	0	FALSE	0	0	0	0	0	0	Ifitm3	chr1	213810712	1110	604	-	Protein Gene	NM_001136124	361673	interferon induced transmembrane protein 3
	34	15511	Foxq1	0	0	0	0	0	0	FALSE	0	0	0	0	0	0	Foxq1	chr17	34224308	2634	2634	-	Protein Gene	NM_022858	64826	forkhead box Q1
	35	10250	Clic5	0	0	0	0.00920158	0	0.00460079	FALSE	0	0	0	1	0	0.5	Clic5	chr9	19121676	250998	5786	-	Protein Gene	NM_053603	94272	chloride intracellular channel 5
	36	16194	Cdh5	0	0	0	0	0	0	FALSE	0	0	0	0	0	0	Cdh5	chr19	1025122	49212	2549	-	Protein Gene	NM_001107407	307618	cadherin 5
	37	11911	Ramp2	12.2664	22.0025	17.1344	3.82349	5.01352	4.41851	TRUE	167	316.833	241.917	53	62.5	57.75	Ramp2	chr10	89167183	1780	738	+	Protein Gene	NM_031646	58966	receptor (G protein-coupled) activity modifying protein 2
	38	8987	Acvrl1	0	0	0	0	0	0	FALSE	0	0	0	0	0	0	Acvrl1	chr7	142776252	11085	3504	+	Protein Gene	NM_022441	25237	activin A receptor type II-like 1
	39	2889	Tm4sf1	0	0	0	0	0	0	FALSE	0	0	0	0	0	0	Tm4sf1	chr2	147382866	9197	1950	-	Protein Gene	NM_001106434	295061	transmembrane 4 L six family member 1
	40	3375	Palmd	0	0	0	0	0	0	FALSE	0	0	0	0	0	0	Palmd	chr2	220481292	54713	2003	-	Protein Gene	NM_001025688	310811	palmdelphin
	41	10897	Slc9a3r2	2.56906	3.88629	3.22767	1.31208	0.645304	0.978694	TRUE	100	160	130	52	23	37.5	Slc9a3r2	chr10	14003330	10515	2110	-	Protein Gene	NM_053811	116501	solute carrier family 9, subfamily A (NHE3, cation proton antiporter 3), member 3 regulator 2
	42	8257	Kank3	1.66514	2.08643	1.87578	0.137928	0.241005	0.189467	TRUE	83	110	96.5	7	11	9	Kank3	chr7	18668692	13253	2702	+	Protein Gene	NM_001108989	366848	KN motif and ankyrin repeat domains 3
	43	2230	Sgms1	10.7159	21.632	16.1739	22.5667	26.147	24.3568	TRUE	444	948	696	952	992	972	Sgms1	chr1	250692448	259239	2246	-	Protein Gene	NM_181386	353229	sphingomyelin synthase 1
	44	8363	Kitlg	0.58657	0.0669315	0.326751	0.0198658	0.0220894	0.0209776	TRUE	58	7	32.5	2	2	2	Kitlg	chr7	42269784	81271	5360	+	Protein Gene	NM_021843 : NM_021844	60427	KIT ligand
	45	6761	Slc2a1	5.33635	3.01121	4.17378	16.5314	3.66255	10.097	TRUE	253	151	202	798	159	478.5	Slc2a1	chr5	138154680	28218	2570	+	Protein Gene	NM_138827	24778	solute carrier family 2 (facilitated glucose transporter), member 1
	46	13535	Pcp4l1	0.0709518	0.0335408	0.0522463	0.0348431	0	0.0174216	FALSE	2	1	1.5	1	0	0.5	Pcp4l1	chr13	89542377	23437	1528	-	Protein Gene	NM_001126093	685448	Purkinje cell protein 4-like 1
	47	5312	Podxl	25.9435	26.062	26.0027	16.5872	22.5699	19.5785	TRUE	2527	2685	2606	1645	2013	1829	Podxl	chr4	58829058	46696	5280	-	Protein Gene	NM_138848	192181	podocalyxin-like
Pericyte	1	11587	Vtn	0.203659	0.256733	0.230196	0	0.0741386	0.0370693	FALSE	6	8	7	0	2	1	Vtn	chr10	65767960	3081	1597	+	Protein Gene	NM_019156	29169	vitronectin
	2	4791	Myl9	1.51932	0.61562	1.06747	0.58623	0.414812	0.500521	TRUE	28	12	20	11	7	9	Myl9	chr3	152860346	3614	999	+	Protein Gene	NM_001100885	296313	myosin, light chain 9, regulatory
	3	15410	Aspn	0.0354991	0	0.0177496	0	0	0	FALSE	1	0	0.5	0	0	0	Aspn	chr17	14656007	23403	1527	-	Protein Gene	NM_001014008	306805	asporin
	4	13927	Igfbp7	4.37417	27.8515	16.1128	52.654	65.8607	59.2574	TRUE	89.0857	599.956	344.521	1091.84	1228.22	1160.03	Igfbp7	chr14	33010300	59893	1104	+	Protein Gene	NM_001013048	289560	insulin-like growth factor binding protein 7
	5	13514	Rgs5	0	0	0	0	0	0	FALSE	0	0	0	0	0	0	Rgs5	chr13	87966820	36012	546	+	Protein Gene	NM_019341	54294	regulator of G-protein signaling 5
	6	2905	P2ry14	0	0	0	0	0	0	FALSE	0	0	0	0	0	0	P2ry14	chr2	149331949	1649	1591	-	Protein Gene	NM_133577	171108	purinergic receptor P2Y, G-protein coupled, 14
	7	11958	Higd1b	0	0	0	0	0	0	FALSE	0	0	0	0	0	0	Higd1b	chr10	90929867	1768	735	+	Protein Gene	NM_001105844	287738	HIG1 hypoxia inducible domain family, member 1B
	8	5322	Cald1	24.7989	39.5273	32.1631	11.9725	14.4983	13.2354	TRUE	1302	2195	1748.5	640	697	668.5	Cald1	chr4	62221011	69219	2846	+	Protein Gene	NM_013146	25687	caldesmon 1
	9	50	Perp	0.347668	0.164352	0.25601	0.142278	0	0.0711389	FALSE	12	6	9	5	0	2.5	Perp	chr1	14224392	12446	1871	+	Protein Gene	NM_001106265	292949	PERP, TP53 apoptosis effector
	10	13515	Rgs4	0	0	0	0	0	0	FALSE	0	0	0	0	0	0	Rgs4	chr13	88054817	6292	2917	-	Protein Gene	NM_017214	29480	regulator of G-protein signaling 4
	11	6112	Mgp	0.517244	0.0978062	0.307525	1.82887	0	0.914433	FALSE	5	1	3	18	0	9	Mgp	chr4	170856783	3323	524	-	Protein Gene	NM_012862	25333	matrix Gla protein
	12	10751	Myh11	1.19082	0.805307	0.998064	0.568546	0.650248	0.609397	TRUE	144	103	123.5	70	72	71	Myh11	chr10	764421	94764	6555	+	Protein Gene	NM_001170600	24582	myosin, heavy chain 11, smooth muscle
	13	9809	Zic1	1.89564	1.25838	1.57701	0.11884	0.396426	0.257633	TRUE	47	33	40	3	9	6	Zic1	chr8	98734759	3439	1344	-	Protein Gene	NM_022677	64618	Zic family member 1
	14	10094	Slc6a20	0	0	0	0	0	0	FALSE	0	0	0	0	0	0	Slc6a20	chr8	132713013	40133	1950	-	Protein Gene	NM_133296	113918	solute carrier family 6 (proline IMINO transporter), member 20
	15	9496	Tagln	0.0515768	0.0487635	0.0501701	0	0.056327	0.0281635	FALSE	1	1	1	0	1	0.5	Tagln	chr8	50222895	5475	1051	-	Protein Gene	NM_031549	25123	transgelin
	16	12885	Pcolce	0.177148	0.066994	0.122071	0.243583	0.15477	0.199177	TRUE	5	2	3.5	7	4	5.5	Pcolce	chr12	22153995	6317	1530	+	Protein Gene	NM_019237	29569	procollagen C-endopeptidase enhancer
	17	6373	Tpm2	0	0	0	0	0	0	FALSE	0	0	0	0	0	0	Tpm2	chr5	59016621	9011	1492	-	Protein Gene	NM_001024345 : NM_001301235	500450	tropomyosin 2, beta
	18	17126	Pln	0	0	0	0	0	0	FALSE	0	0	0	0	0	0	Pln	chr20	34633157	9748	2254	+	Protein Gene	NM_022707	64672	phospholamban
	19	12486	Mylk	0.048873	0.0330051	0.0409391	0.706305	0.251621	0.478963	TRUE	7	5	6	103	33	68	Mylk	chr11	69013060	210099	7764	-	Protein Gene	NM_001105874	288057	myosin light chain kinase
	20	1753	Ifitm1	0	0	0	0	0	0	FALSE	0	0	0	0	0	0	Ifitm1	chr1	213765918	1924	672	+	Protein Gene	NM_001106314	293618	interferon induced transmembrane protein 1
	21	13336	Lmod1	0	0	0	0.0409121	0	0.0204561	FALSE	0	0	0	3	0	1.5	Lmod1	chr13	52147568	42122	3904	+	Protein Gene	NM_001107179	304816	leiomodin 1 (smooth muscle)
	22	6857	Gja4	0.0681851	0.032233	0.050209	0	0	0	FALSE	2	1	1.5	0	0	0	Gja4	chr5	145374688	2534	1590	-	Protein Gene	NM_021654	25655	gap junction protein, alpha 4
	23	17779	Bgn	1.47229	3.14251	2.3074	5.89368	0.462878	3.17828	TRUE	66	149	107.5	269	19	144	Bgn	chrX	157319042	12163	2430	-	Protein Gene	NM_017087	25181	biglycan
	24	15129	Rbpms	0.102278	0.290097	0.196187	0.15068	0.0558487	0.103264	TRUE	2	6	4	3	1	2	Rbpms	chr16	61954590	134990	1060	+	Protein Gene	NM_001271244	498642	RNA binding protein with multiple splicing
	25	6142	Kcnj8	0	0.0324987	0.0162493	0	0	0	FALSE	0	1	0.5	0	0	0	Kcnj8	chr4	176783287	5857	1577	-	Protein Gene	NM_017099	25472	potassium channel, inwardly rectifying subfamily J, member 8
	26	8472	Ndufa4l2	0.747289	0.271741	0.509515	0.0564584	0.062778	0.0596182	TRUE	13	5	9	1	1	1	Ndufa4l2	chr7	70821957	2129	943	+	Protein Gene	NM_001271272	100362331	NADH dehydrogenase (ubiquinone) 1 alpha subcomplex, 4-like 2
	27	15405	S1pr3	0.12026	0.0426376	0.0814488	0.0442931	0	0.0221466	FALSE	8	3	5.5	3	0	1.5	S1pr3	chr17	13799383	13233	3606	-	Protein Gene	NM_001271143	306792	sphingosine-1-phosphate receptor 3
	28	7036	Nbl1	9.5534	5.33858	7.44599	1.55884	0.666663	1.11275	TRUE	313	185	249	52	20	36	Nbl1	chr5	157524569	11133	1776	-	Protein Gene	NM_031609	50594	neuroblastoma 1, DAN family BMP antagonist
	29	2242	Acta2	0	0	0	0	0	0	FALSE	0	0	0	0	0	0	Acta2	chr1	252537614	12781	1383	-	Protein Gene	NM_031004	81633	actin, alpha 2, smooth muscle, aorta
	30	1811	Igf2	0.105007	0.364026	0.234517	0.0802157	0.242099	0.161158	TRUE	9	33	21	7	19	13	Igf2	chr1	215828102	10108	4646	-	Protein Gene	NM_001190162 : NM_031511 : NM_001190163 : NR_032112	24483	insulin-like growth factor 2
	31	10402	Myo1b	3.80757	0.0355018	1.92154	0.154897	0.0164033	0.0856502	TRUE	253.5	2.5	128	10.5	1	5.75	Myo1b	chr9	54558202	207853	3609	+	Protein Gene	NM_053986	117057	myosin Ib
	32	1754	Ifitm3	0	0	0	0	0	0	FALSE	0	0	0	0	0	0	Ifitm3	chr1	213810712	1110	604	-	Protein Gene	NM_001136124	361673	interferon induced transmembrane protein 3
	33	16052	Pdgfrb	0	0.00954383	0.00477192	0	0	0	FALSE	0	1	0.5	0	0	0	Pdgfrb	chr18	56364677	41705	5370	+	Protein Gene	NM_031525	24629	platelet derived growth factor receptor, beta polypeptide
	34	2760	Cp	3.33951	4.69178	4.01564	1.84187	1.32516	1.58352	TRUE	255.174	379.185	317.179	143.294	92.717	118.006	Cp	chr2	104744443	58482	4142	+	Protein Gene	NM_012532 : NM_001270961	24268	ceruloplasmin (ferroxidase)
	35	3999	Serping1	0	0	0	0	0	0	FALSE	0	0	0	0	0	0	Serping1	chr3	72161243	9295	1791	-	Protein Gene	NM_199093	295703	serpin peptidase inhibitor, clade G (C1 inhibitor), member 1
	36	15775	Colec12	0	0	0	0	0.0409828	0.0204914	FALSE	0	0	0	0	2	1	Colec12	chr18	867048	185561	2889	+	Protein Gene	NM_001025721	361289	collectin sub-family member 12
	37	6636	Hspb11	14.0481	14.148	14.098	23.0208	14.6748	18.8478	TRUE	184	196	190	307	176	241.5	Hspb11	chr5	126856705	26205	710	+	Protein Gene	NM_001131002	685284	heat shock protein family B (small), member 11
	38	2889	Tm4sf1	0	0	0	0	0	0	FALSE	0	0	0	0	0	0	Tm4sf1	chr2	147382866	9197	1950	-	Protein Gene	NM_001106434	295061	transmembrane 4 L six family member 1
	39	11957	Gjc1	0.306063	0	0.153032	0.100201	0	0.0501007	FALSE	9	0	4.5	3	0	1.5	Gjc1	chr10	90781674	127899	1594	-	Protein Gene	NM_001085381	266706	gap junction protein, gamma 1
	40	1752	Ifitm2	0.0860431	0	0.0430216	0.0845084	0	0.0422542	FALSE	1	0	0.5	1	0	0.5	Ifitm2	chr1	213750219	1181	630	-	Protein Gene	NM_030833	114709	interferon induced transmembrane protein 2
	41	12253	Map3k7cl	0	0	0	0	0	0	FALSE	0	0	0	0	0	0	Map3k7cl	chr11	27208564	43233	1650	+	Protein Gene	NM_001013979	304131	MAP3K7 C-terminal like
	42	3387	Arhgap29	0.669059	0.417493	0.543276	1.5771	0.379953	0.978527	TRUE	50	33	41.5	120	26	73	Arhgap29	chr2	225552148	59492	4051	+	Protein Gene	NM_001009405	310833	Rho GTPase activating protein 29
	43	7926	Crip1	0.109954	0.103956	0.106955	0	0	0	FALSE	1	1	1	0	0	0	Crip1	chr6	137959171	7872	493	+	Protein Gene	NM_001134933 : NM_001244867	691657	cysteine-rich protein 1 (intestinal)
	44	16988	Slc19a1	3.78291	4.07274	3.92783	3.09262	2.3164	2.70451	TRUE	173	197	185	144	97	120.5	Slc19a1	chr20	12334675	17703	2479	-	Protein Gene	NM_017299 : NM_001035232	29723	solute carrier family 19 (folate transporter), member 1
